# Supplementary material for: Genetic differentiation of morphologically similar polyploid wheat species
Source: PeerJ. 2026 Mar 3;14:e20723. doi: 10.7717/peerj.20723 (PMC12965169; doi:10.7717/peerj.20723)
Supplement: Supplemental Information 2 [file peerj-14-20723-s002.xlsx]

## Sheet: glu1 
>T. aestivum Dx
ATTGCTCCTTGCTTATCCAGCTTCTTTTGTGTTGGCAAACTGCACTTTTCCAACCGATTTTGTTCTTCTCACGCTTTCTTCTTAGGCTAAACAAACCTCACCGTGCACGCAGCCATGG-------------
>T. aestivum Dx1
ATTGCTCCTTGCTTATCCAGCTTCTTTTGTGTTGGCAAACTGCACTTTTCCAACCGATTTTGTTCTTCTCACGCTTTCTTCTTAGGCTAAACAAACCTCACCGTGCACGCAGCCATGG-------------
>T. aestivum Dx2
ATTGCTCCTTGCTTATCCAGCTTCTTTTGTGTTGGCAAACTGCACTTTTCCAACCGATTTTGTTCTTCTCACGCTTTCTTCTTAGGCTAAACAAACCTCACCGTGCACGCAGCCATGG-------------
>Triticum aestivum B genom
ATTGCTCCTTACTTATCCAGCTTCTTTTGTGTTGGCAAACTGCCCTTTTCCAACCGATTTTGTTCTTCTCACGCTTTCTTCATAGGCTAAACTAACCTCGGCGTGCACACAACCATGTCCTGAACCTTCAC
>Triticum aestivum B genom 2
ATTGCTCCTTACTTATCCAGCTTCTTTTGTGTTGGCAAACTGCCCTTTTCCAACCGATTTTGTTCTTCTCACGCTTTCTTCATAGGCTAAACTAACCTCGGCGTGCACACAACCATGTCCTGAACCTTCAC
>Triticum durum B genom 2
ATTGCTCCTTACTTATCCAGCTTCTTTTGTGTTGGCAAACTGCCCTTTTCCAACCGATTTTGTTCTTCTCACGCTTTCTTCATAGGCTAAACTAACCTCGGCGTGCACACAACCATGTCCTGAACCTTCAC
>Triticum durum B genom
ATTGCTCCTTACTTATCCAGCTTCTTTTGTGTTGGCAAACTGCCCTTTTCCAACCGATTTTGTTCTTCTCACGCTTTCTTCATAGGCTAAACTAACCTCGGCGTGCACACAACCATGTCCTGAACCTTCAC
>Triticum aestivum A genom
ATTGCTCCTTGCTTATCCAGCTTCTTTTGTGTTGGCAAACTGCCCTTTTCCAACCGATTTTGTTCTTCTCACGCTTTCTTCATAGGCTAAACTAACCTCGGCGTGCACACAACCATGTCCTGAACCTTCAC
>Triticum durum A genom
ATTGCTCCTTGCTTATCCAGCTTCTTTTGTGTTGGCAAACTGCCCTTTTCCAACCGATTTTGTTCTTCTCACGCTTTCTTCATAGGCTAAACTAACCTCGGCGTGCACACAACCATGTCCTGAACCTTCAC

## Sheet: IGS
>T. aestivum IGS 1
CATGGAAAACTGGGCAAAACCACGTACGAGGCACACACACGTACACGGACCCTTACACGGACCCGTGAACGGGCTGTACGTGGATACGGG-AAAAAAACGGCCGACGCCCGTCGTGGACGGAACGTGACGCGCGCCATGGAAAACTGGGCAAAACC
>T. aestivum IGS 2
CATGGAAAACTGGGCAAAACCACGTACGAGGCACACACACGTACACGGACCCTTACACGGACCCGTGAACGGGCTGTACGTGGATACGTG-AAAAAAACGGCCGACGCCCGTCGTGGACGGAACGTGACGCGCGCCATGGAAAACTGGGCAAAACC
>T. aestivum IGS 3
CATGGAAAACTGGGCAAAACCACGTACGAGGCACACACACGTACACGGACCCTTACACGGACCCGTGAACGGGCTGTACGTGGATACGGG-AAAAAAACGGCCGACGCCCGTCGTGGACGGAACGTGACGCGCGCCATGGAAAACTGGGCAAAACC
>gb|AF147500.1|AF147500:931-1268 strand=forward organism=Triticum spelta gcode=1 Triticum spelta 26S ribosomal RNA and 18S ribosomal RNA genes partial sequence and intergenic region.
CATGGAAAACTGGGCAAAACCACGTACGACGCACACGCACGTACACGGACCGTTACACGGACCCGTGAACGGGCTGTACGTGGACACGGG-AAAAAAGTGGCCGACGCCCGTCGTGGACGGAACCGGACGCGCGCCATGGAAAACTGGGCAAAACC
>emb|X07841.1|:1228-2715 strand=forward organism=Triticum aestivum gcode=1 clone=pTa71 Wheat rDNA 25S-18S intergenic region EcoRI-BamHI fragment
CATGGAAAACTGGGCAAAACCACGTACGTGGCACACGCCGCTACACGGACCCTTACACGGACCCGTGAACGGGCTGTACGTGGACACGGG-AAAAAAGTGCCCGACGGCCGTCGTGGACGGAAGTTGACGCGCGCCATGGAAAACTGGGCAAAACC
>gb|KF482112.1|:640-1571 strand=forward organism=Aegilops tauschii specimen_voucher=TQ27 gcode=1 Aegilops tauschii voucher TQ27 external transcribed spacer partial sequence.
CATGGAAAACTGGGCAAAACCACGTACGACGCACACAGACGTACACGGACCGTTACACGGACCCGTGAACGGGCTGTACGTGGACACGGG-AAAAAAGTGGCCGACGCCCGTCGTGGACGGAACCGGACGCGCGCCACGGAAAACTGGGCAAAACC
>gb|OM289954.1| strand=forward organism=Triticum spelta isolate=YT10-3 gcode=1 geo_loc_name=Turkey isolation_source=charred grain Triticum spelta isolate YT10-3 external transcribed spacer partial sequence.
CATGGAAAACTGGGCAAAACCACGTACGAGGCACACACACGTACACGGACCCTTACACGGACCCGTGAACGGGCTGTACGTGGATACGTG-AAAAAAACGGCCGACGCCCGTCGTGGACGGAACGTGACGCGCGCCATGGAAAACTGGGCAAAACC
>gb|M37269.1|WHTRGNOR:1298-1450 strand=forward organism=Triticum aestivum gcode=1 Wheat Nor-D3 locus ribosomal RNA gene.
CATGGAAAACTGGGCAAAACCACGTACGACGCACACGCACGTACACGGACCGTTACACGGACCCGTGAAC-GGCTGTACGTGGACACGGG-AAAAAAGTGGCCGACGCCCGTCGTGGAC-GAACCGGACGCGCGCCATGGAAAACTGGGCAAAACC
>T. durum IGS1
TACACGGACCGTTACACGGACCCGGAACGGGCTGTACGGGACACGGGCAAAAAAGTGGCCGACGCCCGTCGTGGACGGAGTTGCACA---------------------------------------------------------------------
>T. durum IGS2
TACACGGACCGTTACACGGACCCGGAACGGGCTGTACGGGACACGGGCAAAAAAGTGGCCGACGCCCGTCGTGGACGGAGTTGCACA---------------------------------------------------------------------
>T. durum IGS 3
TACACGGACCGTTACACGGACCCGGAACGGGCTGTACGGGACACGGGCAAAAAAGTGGCCGACGCCCGTCGTGGACGGAGTTGCACA---------------------------------------------------------------------
>T. durum IGS4
TACACGGACCGTTACACGGACCCGGAACGGGCTGTACGGGACACGGGCAAAAAAGTGGCCGACGCCCGTCGTGGACGGAGTTGCACA---------------------------------------------------------------------
>emb|AJ009138.1|:14-124 strand=forward organism=Triticum turgidum subsp. durum sub_species=durum gcode=1 Triticum durum Au genome rDNA intergenic spacer
TACACGGACCATTACACGTACCCAGAACGGGCCGTACGGGGCACGGGCAAAAAAGTTCCCGACGCCCGTCGTGGACGGAGTTGCACA---------------------------------------------------------------------
>emb|AJ009135.1|:16-126 strand=forward organism=Triticum dicoccoides gcode=1 Triticum dicoccoides Au genome rDNA intergenic spacer
TACACGGACCATTACACGTACCCAGAACGGGCCGTACGGGGCACGGGCAAAAAAGTTCCCGACGCCCGTCGTGGACGGAGTTGCACA---------------------------------------------------------------------
>emb|AJ009136.1|:7-117 strand=forward organism=Triticum dicoccoides gcode=1 Triticum turgidum subsp. dicoccoides Au genome rDNA intergenic spacer
TACACGGACCATTACACGTACCCAGAACGGGCCGTACGGGGCACGGGCAAAAAAGTTCCCGACGCCCGTCGTGGACGGAGTTGCACA---------------------------------------------------------------------

## Sheet: ITS2
>T. aestivum 1
TTTGTTGGGTCGTTCAAAGGCCATAATGCCAGCTGCGCGCCGGATGCACTGCATTGATAAAGCGAGGACGCCCACCATGCGCTGTGTCCGGCGCGGTACGCCGGCAGCCCAATCTTCGGTCCACCGTCCCTTGAGAGACGAGGGACCAGATGCCGCATCCCGATTCCCGTTGAGAGTGGTTGGGAGCGTGTTTTG
>T. aestivum 2
TTTGTTGGGTCGTTCAAAGGCCATAATGCCAGCTGCGCGCCGGATGCACTGCATTGATAAAGCGAGGACGCCCACCATGCGCTGTGTCCGGCGCGGTACGCCGGCAGCCCAATCTTCGGTCCACCGTCCCTTGAGAGACGAGGGACCAGATGCCGCATCCCGAATCCCGTTGAGGGTGGTTGGGAGCGTGTTTTG
>T. aestivum 3
TTTGTTGGGTCGTTCAAAGGCCATAATGCCAGCTGCGCGCCGGATGCACTGCATTGATAAAGCGAGGACGCCCACCATGCGCTGTGTCCGGCGCGGTACGCCGGCAGCCCAATCTTCGGTCCACCGTCCCTTGAGAGACGAGGGACCAGATGCCGCATCCCGATTCCCGTTGAGGGTGGTTGGGAGCGTGTTTTG
>T. aestivum 4
TTTGTTGGGTCGTTCAAAGGCCATAATGCCAGCTGCGCGCCGGATGCACTGCATTGATAAAGCGAGGACGCCCACCATGCGCTGTGTCCGGCGCGGTACGCCGGCAGCCCAATCTTCGGTCCACCGTCCCTTGAGAGACGAGGGACCAGATGCCGCATCCCGATTCCCGTTGAGAGTGGTTGGGAGCGTGTTTTG
>T. aestivum 5
TTTGTTGGGTCGTTCAAAGGCCATAATGCCAGCTGCGCGCCGGATGCACTGCATTGATAAAGCGAGGACGCCCACCATGCGCTGTGTCCGGCGCGGTACGCCGGCAGCCCAATCTTCGGTCCACCGTCCCTTGAGAGACGAGGGACCAGATGCCGCATCCCGATTCCCGTTGAGAGTGGTTGGGAGCGTGTTTTG
>T. durum 1
TTTGTTGGGTCGTTCAAAGGCCATAATGCCAGCTGCGCGCCGGATGCACTGCATTGATAAAGCGAGGACGCCCACCATGCGCTGTGTCCGGCGCGGTACGCCGGCAGCCCAATCTTCGGTCCACCGTCCCTTGAGAGACGAGGGACCAGATGCCGCATCCCGATTCCCGTTGAGAGTGGTTGGGAGCGTGTTTTG
>T. durum 2
TTTGTTGGGTCGTTCAAAGGCCATAATGCCAGCTGCGCGCCGGATGCACTGCATTGATAAAGCGAGGACGCCCACCATGCGCTGTGTCCGGCGCGGTACGCCGGCAGCCCAATCTTCGGTCCACCGTCCCTTGAGAGACGAGGGACCAGATGCCGCATCCCGATTCCCGTTGAGGGTGGTTGGGAGCGTGTTTTG
>T. durum 3
TTTGTTGGGTCGTTCAAAGGCCATAATGCCAGCTGCGCGCCGGATGCACTGCATTGATAAAGCGAGGACGCCCACCATGCGCTGTGTCCGGCGCGGTACGCCGGCAGCCCAATCTTCGGTCCACCGTCCCTTGAGAGACGAGGGACCAGATGCCGCATCCCGATTCCCGTTGAGAGTGGTTGGGAGCGTGTTTTG
>T. durum 4
TTTGTTGGGTCGTTCAAAGGCCATAATGCCAGCTGCGCGCCGGATGCACTGCATTGATAAAGCGAGGACGCCCACCATGCGCTGTGTCCGGCGCGGTACGCCGGCAGCCCAATCTTCGGTCCACCGTCCCTTGAGAGACGAGGGACCAGATGCCGCATCCCGATTCCCGTTGAGAGTGGTTGGGAGCGTGTTTTG
>T. durum 5
TTTGTTGGGTCGTTCAAAGGCCATAATGCCAGCTGCGCGCCGGATGCACTGCATTGATAAAGCGAGGACGCCCACCATGCGCTGTGTCCGGCGCGGTACGCCGGCAGCCCAATCTTCGGTCCACCGTCCCTTGAGAGACGAGGGACCAGATGCCGCATCCCGATTCCCGTTGAGAGTGGTTGGGAGCGTGTTTTG
>gb|MG763236.1|:420-614 strand=reverse organism=Triticum aestivum cultivar=Arg gcode=1 geo_loc_name=Iran: sistan and balochestan(Zabol) collection_date=29-Nov-2017 fwd-primer-name=its1 fwd-primer-seq=tccgtaggtgtgaacctgcgg rev-primer-name=its4 rev-primer-seq=tcctccgcttattgatatgc
TTTGTTGGGTCGTTCAAAGGCCATAATGCCAGCTGCGCGCCGGATGCACTGCATTGATAAAGCGAGGACGCCCACCATGCGCTGTGTCCGGCGCGGTACGCCGGCAGCCCAATCTTCGGTCCACCGTCCCTTGAGAGACGAGGGACCAGATGCCGCATCCCGATTCCCGTTGAGAGTGGTTGGGAGCGTGTTTTG
>gb|MF480399.1|:371-565 strand=reverse organism=Triticum aestivum cultivar=Sistan gcode=1 geo_loc_name=Iran: Sistan collection_date=09-Jul-2017 fwd-primer-name=its1 fwd-primer-seq=tccgtaggtgtgaacctgcgg rev-primer-name=its4 rev-primer-seq=tcctccgcttattgatatgc
TTTGTTGGGTCGTTCAAAGGCCATAATGCCAGCTGCGCGCCGGATGCACTGCATTGATAAAGCGAGGACGCCCACCATGCGCTGTGTCCGGCGCGGTACGCCGGCAGCCCAATCTTCGGTCCACCGTCCCTTGAGAGACGAGGGACCAGATGCCGCATCCCGATTCCCGTTGAGAGTGGTTGGGAGCGTGTTTTG
>gb|OR044043.1|:56-250 strand=reverse organism=Triticum aestivum strain=ACSAD_1133 gcode=1 geo_loc_name=Syria collection_date=2022 fwd-primer-name=ITS2 Triticum aestivum strain ACSAD_1133 5.8S ribosomal RNA gene partial sequence internal transcribed spacer 2 complete sequence and large subunit ribosomal RNA gene partial sequence.
TTTGTTGGGTCGTTCAAAGGCCATAATGCCAGCTGCGCGCCGGATGCACTGCATTGATAAAGCGAGGACGCCCACCATGCGCTGTGTCCGGCGCGGTACGCCGGCAGCCCAATCTTCGGTCCACCGTCCCTTGAGAGACGAGGGACCAGATGCCGCATCCCGATTCCCGTTGAGAGTGGTTGGGAGCGTGTTTTG
>gb|OQ883695.1|:306-500 strand=reverse organism=Triticum aestivum isolate=Fatima-S2 gcode=1 geo_loc_name=Iraq isolation_source=Wheat seed collection_date=Jan-2023 collected_by=Fatima S. Mosa Triticum aestivum isolate Fatima-S2 internal transcribed spacer 1 partial sequence 5.8S ribosomal RNA gene and internal transcribed spacer 2 complete sequence and large subunit ribosomal RNA gene partial sequ…
TTTGTTGGGTCGTTCAAAGGCCATAATGCCAGCTGCGCGCCGGATGCACTGCATTGATAAAGCGAGGACGCCCACCATGCGCTGTGTCCGGCGCGGTACGCCGGCAGCCCAATCTTCGGTCCACCGTCCCTTGAGAGACGAGGGACCAGATGCCGCATCCCGATTCCCGTTGAGAGTGGTTGGGAGCGTGTTTTG
>gb|KF482082.1|:403-597 strand=reverse organism=Triticum aestivum specimen_voucher=960 gcode=1 clone=1 Triticum aestivum voucher 960 clone 1 internal transcribed spacer 1 partial sequence 5.8S ribosomal RNA gene and internal transcribed spacer 2 complete sequence and 28S ribosomal RNA gene partial sequence.
TTTGTTGGGTCGTTCAAAGGCCATAATGCCAGCTGCGCGCCGGATGCACTGCATTGATAAAGCGAGGACGCCCACCATGCGCTGTGTCCGGCGCGGTACGCCGGCAGCCCAATCTTCGGTCCACCGTCCCTTGAGAGACGAGGGACCAGATGCCGCATCCCGATTCCCGTTGAGAGTGGTTGGGAGCGTGTTTTG
>gb|KC589730.1|:396-590 strand=reverse organism=Triticum aestivum cultivar=Nurkent specimen_voucher=SEAARI:TA27 gcode=1 geo_loc_name=Turkey fwd-primer-name=its1 fwd-primer-seq=tccgtaggtgaacctgcgg rev-primer-name=its4 rev-primer-seq=tcctccgcttattgatatgc Triticum aestivum cultivar Nurkent 18S ribosomal RNA gene partial sequence internal transcribed spacer 1 5.8S ribosomal RNA gene and internal tran…
TTTGTTGGGTCGTTCAAAGGCCATAATGCCAGCTGCGCGCCGGATGCACTGCATTGATAAAGCGAGGACGCCCACCATGCGCTGTGTCCGGCGCGGTACGCCGGCAGCCCAATCTTCGGTCCACCGTCCCTTGAGAGACGAGGGACCAGATGCCGCATCCCGATTCCCGTTGAGAGTGGTTGGGAGCGTGTTTTG
>gb|KC589729.1|:396-590 strand=reverse organism=Triticum aestivum cultivar=Aldane specimen_voucher=TARITUR:TA26 gcode=1 geo_loc_name=Turkey fwd-primer-name=its1 fwd-primer-seq=tccgtaggtgaacctgcgg rev-primer-name=its4 rev-primer-seq=tcctccgcttattgatatgc Triticum aestivum cultivar Aldane 18S ribosomal RNA gene partial sequence internal transcribed spacer 1 5.8S ribosomal RNA gene and internal trans…
TTTGTTGGGTCGTTCAAAGGCCATAATGCCAGCTGCGCGCCGGATGCACTGCATTGATAAAGCGAGGACGCCCACCATGCGCTGTGTCCGGCGCGGTACGCCGGCAGCCCAATCTTCGGTCCACCGTCCCTTGAGAGACGAGGGACCAGATGCCGCATCCCGATTCCCGTTGAGAGTGGTTGGGAGCGTGTTTTG
>gb|KC589709.1|:396-590 strand=reverse organism=Triticum aestivum cultivar=Pandas specimen_voucher=CARI:TA06 gcode=1 geo_loc_name=Turkey fwd-primer-name=its1 fwd-primer-seq=tccgtaggtgaacctgcgg rev-primer-name=its4 rev-primer-seq=tcctccgcttattgatatgc Triticum aestivum cultivar Pandas 18S ribosomal RNA gene partial sequence internal transcribed spacer 1 5.8S ribosomal RNA gene and internal transcri…
TTTGTTGGGTCGTTCAAAGGCCATAATGCCAGCTGCGCGCCGGATGCACTGCATTGATAAAGCGAGGACGCCCACCATGCGCTGTGTCCGGCGCGGTACGCCGGCAGCCCAATCTTCGGTCCACCGTCCCTTGAGAGACGAGGGACCAGATGCCGCATCCCGATTCCCGTTGAGAGTGGTTGGGAGCGTGTTTTG
>gb|MW513393.1|:111-305 strand=reverse organism=Triticum aestivum specimen_voucher=PRV/19-89 gcode=1 geo_loc_name=India collection_date=22-Sep-2019 altitude=1598 m
TTTGTTGGGTCGTTCAAAGGCCATAATGCCAGCTGCGCGCCGGATGCACTGCATTGATAAAGCGAGGACGCCCACCATGCGCTGTGTCCGGCGCGGTACGCCGGCAGCCCAATCTTCGGTCCACCGTCCCTTGAGAGACGAGGGACCAGATGCCGCATCCCGATTCCCGTTGAGAGTGGTTGGGAGCGTGTTTTG
>gb|MW513391.1|:110-304 strand=reverse organism=Triticum aestivum specimen_voucher=PRVJ/19-17 gcode=1 geo_loc_name=India collection_date=15-Sep-2019 altitude=2663 m
TTTGTTGGGTCGTTCAAAGGCCATAATGCCAGCTGCGCGCCGGATGCACTGCATTGATAAAGCGAGGACGCCCACCATGCGCTGTGTCCGGCGCGGTACGCCGGCAGCCCAATCTTCGGTCCACCGTCCCTTGAGAGACGAGGGACCAGATGCCGCATCCCGATTCCCGTTGAGAGTGGTTGGGAGCGTGTTTTG
>gb|MN787123.1|:456-650 strand=reverse organism=Triticum aestivum specimen_voucher=Amphidiploid2 gcode=1 clone=1
TTTGTTGGGTCGTTCAAAGGCCATAATGCCAGCTGCGCGCCGGATGCACTGCATTGATAAAGCGAGGACGCCCACCATGCGCTGTGTCCGGCGCGGTACGCCGGCAGCCCAATCTTCGGTCCACCGTCCCTTGAGAGACGAGGGACCAGATGCCGCATCCCGATTCCCGTTGAGAGTGGTTGGGAGCGTGTTTTG
>emb|FM998918.1|:386-580 strand=reverse organism=Triticum aestivum cultivar=Galahad gcode=1 clone=G37 Triticum aestivum ITS1 5.8S rRNA gene and ITS2 cultivar Galahad clones G37
TTTGTTGGGTCGTTCAAAGGCCATAATGCCAGCTGCGCGCCGGATGCACTGCATTGATAAAGCGAGGACGCCCACCATGCGCTGTGTCCGGCGCGGTACGCCGGCAGCCCAATCTTCGGTCCACCGTCCCTTGAGAGACGAGGGACCAGATGCCGCATCCCGATTCCCGTTGAGAGTGGTTGGGAGCGTGTTTTG
>emb|FM998915.1|:386-580 strand=reverse organism=Triticum aestivum cultivar=Galahad gcode=1 clone=G34 Triticum aestivum ITS1 5.8S rRNA gene and ITS2 cultivar Galahad clones G34
TTTGTTGGGTCGTTCAAAGGCCATAATGCCAGCTGCGCGCCGGATGCACTGCATTGATAAAGCGAGGACGCCCACCATGCGCTGTGTCCGGCGCGGTACGCCGGCAGCCCAATCTTCGGTCCACCGTCCCTTGAGAGACGAGGGACCAGATGCCGCATCCCGATTCCCGTTGAGAGTGGTTGGGAGCGTGTTTTG
>emb|FM998898.1|:386-580 strand=reverse organism=Triticum aestivum cultivar=Galahad gcode=1 clone=G17 Triticum aestivum ITS1 5.8S rRNA gene and ITS2 cultivar Galahad clones G17
TTTGTTGGGTCGTTCAAAGGCCATAATGCCAGCTGCGCGCCGGATGCACTGCATTGATAAAGCGAGGACGCCCACCATGCGCTGTGTCCGGCGCGGTACGCCGGCAGCCCAATCTTCGGTCCACCGTCCCTTGAGAGACGAGGGACCAGATGCCGCATCCCGATTCCCGTTGAGAGTGGTTGGGAGCGTGTTTTG
>emb|FM998888.1|:386-580 strand=reverse organism=Triticum aestivum cultivar=Galahad gcode=1 clone=G07 Triticum aestivum ITS1 5.8S rRNA gene and ITS2 cultivar Galahad clones G07
TTTGTTGGGTCGTTCAAAGGCCATAATGCCAGCTGCGCGCCGGATGCACTGCATTGATAAAGCGAGGACGCCCACCATGCGCTGTGTCCGGCGCGGTACGCCGGCAGCCCAATCTTCGGTCCACCGTCCCTTGAGAGACGAGGGACCAGATGCCGCATCCCGATTCCCGTTGAGAGTGGTTGGGAGCGTGTTTTG
>gb|FJ196304.1|:423-617 strand=reverse organism=Triticum aestivum var. albirubrinflatum variety=albirubrinflatum cultivar=Bugdai specimen_voucher=VIR K-14632 Tr-6 authority=Triticum aestivum L. var. albirubrinflatum (Vav.) Mansf. gcode=1 tissue_type=leaves geo_loc_name=Uzbekistan note=EURISCO:100014632 EWDB 8015 fwd-primer-name=its1F fwd-primer-seq=cttggtcatttagaggaagtaa rev-primer-name=its4 rev-…
TTTGTTGGGTCGTTCAAAGGCCATAATGCCAGCTGCGCGCCGGATGCACTGCATTGATAAAGCGAGGACGCCCACCATGCGCTGTGTCCGGCGCGGTACGCCGGCAGCCCAATCTTCGGTCCACCGTCCCTTGAGAGACGAGGGACCAGATGCCGCATCCCGATTCCCGTTGAGAGTGGTTGGGAGCGTGTTTTG
>gb|AY450258.1|:385-579 strand=reverse organism=Triticum aestivum gcode=1 geo_loc_name=Turkey Triticum aestivum internal transcribed spacer 1 partial sequence 5.8S ribosomal RNA gene complete sequence and internal transcribed spacer 2 partial sequence.
TTTGTTGGGTCGTTCAAAGGCCATAATGCCAGCTGCGCGCCGGATGCACTGCATTGATAAAGCGAGGACGCCCACCATGCGCTGTGTCCGGCGCGGTACGCCGGCAGCCCAATCTTCGGTCCACCGTCCCTTGAGAGACGAGGGACCAGATGCCGCATCCCGATTCCCGTTGAGAGTGGTTGGGAGCGTGTTTTG
>gb|AY346117.1|:386-580 strand=reverse organism=Triticum aestivum cultivar=Sakha 61 isolate=ITS41 gcode=1 Triticum aestivum isolate ITS41 internal transcribed spacer 1 partial sequence 5.8S ribosomal RNA gene complete sequence and internal transcribed spacer 2 partial sequence.
TTTGTTGGGTCGTTCAAAGGCCATAATGCCAGCTGCGCGCCGGATGCACTGCATTGATAAAGCGAGGACGCCCACCATGCGCTGTGTCCGGCGCGGTACGCCGGCAGCCCAATCTTCGGTCCACCGTCCCTTGAGAGACGAGGGACCAGATGCCGCATCCCGATTCCCGTTGAGAGTGGTTGGGAGCGTGTTTTG
>gb|MN787126.1|:455-649 strand=reverse organism=Triticum aestivum specimen_voucher=Amphidiploid4 gcode=1 clone=1
TTTGTTGGGTCGTTCAAAGGCCATAATGCCAGCTGCGCGCCGGATGCACTGCATTGATAAAGCGAGGACGCCCACCATGCGCTGTGTCCGGCGCGGTACGCCGGCAGCCCAATCTTCGGTCCACCGTCCCTTGAGAGACGAGGGACCAGATGCCGCATCCCGATTCCCGTTGAGGGTGGTTGGGAGCGTGTTTTG
>emb|Z11761.1|:386-580 strand=reverse organism=Triticum aestivum gcode=1 T.aestivum gene for 5.8S ribosomal RNA
TTTGTTGGGTCGTTCAAAGGCCATAATGCCAGCTGCGCGCCGGATGCACTGCATTGATAAAGCGAGGACGCCCACCATGCGCTGTGTCCGGCGCGGTACGCCGGCAGCCCAATCTTCGGTCCACCGTCCCTTGAGAGACGAGGGACCAGATGCCGCATCCCGATTCCCGTTGAGAGTGGTTGGGAGCGTGTTTTG
>gb|MT230617.1|:418-612 strand=reverse organism=Triticum aestivum specimen_voucher=200575834 gcode=1
TTTGTTGGGTCGTTCAAAGGCCATAATGCCAGCTGCGCGCCGGATGCACTGCATTGATAAAGCGAGGACGCCCACCATGCGCTGTGTCCGGCGCGGTACGCCGGCAGCCCAATCTTCGGTCCACCGTCCCTTGAGAGACGAGGGACCAGATGCCGCATCCCGATTCCCGTTGAGRGTGGTTGGGAGCGTGTTTTG
>gb|OR044045.1|:66-260 strand=reverse organism=Triticum aestivum strain=ACSAD_1372 gcode=1 geo_loc_name=Syria collection_date=2022 fwd-primer-name=ITS2 Triticum aestivum strain ACSAD_1372 5.8S ribosomal RNA gene partial sequence internal transcribed spacer 2 complete sequence and large subunit ribosomal RNA gene partial sequence.
TTTGTTGGGTCGTTCAAAGGYCATAATGCCAGCTGCGCGCCGGATGCACTGCATTGATAAAGCGAGGACGCCCACCATGCGCTGTGTCCGGCGCGGTACGCCGGCAGCCCAATCTTCGGTCCACCGTCCCTTGAGAGACGAGGGACCAGATGCCGCATCCCGATTCCCGTTGAGAGTGGTTGGGAGCGTGTTTTG
>gb|MK611977.1|:78-272 strand=reverse organism=Triticum aestivum specimen_voucher=IUGB-00485 gcode=1
TTTGTTGGGTCGTTCAAAGGCCATAATGCCAGCTGCGCGCCGGATGCACTGCATTGATAAAGCGAGGACGCCCACCATGCGCTGTGTCCGGCGCGGTACGCCGGCAGCCCAATCTTCGGTCCACCGTCCCTTGAGAGACGAGGGACCAGATGCCGCATCCCGATTCCCGTTGAGGGTGGTTGGGAGCGTGTTTTG
>gb|PP814623.1|:67-261 strand=reverse organism=Triticum aestivum cultivar=Karabuek gcode=1 geo_loc_name=Turkey
TTTGTTGGGTCGTTCAAAGGTCATAATGCCAGCTGCGCGCCGGATGCACTGCATTGATAAAGCGAGGACGCCCACCATGCGCTGTGTCCGGCGCGGTACGCCGGCAGCCCAATCTTCGGTCCACCGTCCCTTGAGAGACGAGGGACCAGATGCCGCATCCCGATTCCCGTTGAGAGTGGTTGGGAGCGTGTTTTG
>gb|MF480405.1|:374-568 strand=reverse organism=Triticum aestivum cultivar=Hirmand gcode=1 geo_loc_name=Iran: Sistan collection_date=09-Jul-2017 fwd-primer-name=ITS1 fwd-primer-seq=tccgtaggtgtgaacctgcgg rev-primer-name=ITS4 rev-primer-seq=tcctccgcttattgatatgc
TTTGTTGGGTCGTTCAAAGGCCATAATGCCAGCTGCGCGCCGGATGCACTGCATTGATAAAGCGAGGACGCCCACCATGCGCTGTGTCCGGCGCGGTACGCCGGCAGCCCAATCTTCGGTCCACCGTCCCTTGAGAGACGAGGGACCAGATGCCGCATCCCGATTCCCGTTGAGGGTGGTTGGGAGCGTGTTTTG
>gb|OR044041.1|:68-262 strand=reverse organism=Triticum aestivum strain=ACSAD_1290 gcode=1 geo_loc_name=Syria collection_date=2022 fwd-primer-name=ITS2 Triticum aestivum strain ACSAD_1290 5.8S ribosomal RNA gene partial sequence internal transcribed spacer 2 complete sequence and large subunit ribosomal RNA gene partial sequence.
TTTGTTGGGTCGTTCAAAGGCCATAATGCCAGCTGCGCGCCGGATGCACTGCATTGATAAAGCGAGGACGCCCACCATGCGCTGTGTCCGGCGCGGTACGCCGGCAGCCCAATCTTCGGTCCACCGTCCCTTGAGAGACGAGGGACCAGATGCCGCATCCCGATTCCCGTTGAGGGTGGTTGGGAGCGTGTTTTG
>gb|OQ883697.1|:306-500 strand=reverse organism=Triticum aestivum isolate=Fatima-S4 gcode=1 geo_loc_name=Iraq isolation_source=Wheat seed collection_date=Jan-2023 collected_by=Fatima S. Mosa Triticum aestivum isolate Fatima-S4 internal transcribed spacer 1 partial sequence 5.8S ribosomal RNA gene and internal transcribed spacer 2 complete sequence and large subunit ribosomal RNA gene partial sequ…
TTTGTTGGGTCGTTCAAAGGCCATAATGCCAGCTGCGCGCCGGATGCACTGCATTGATAAAGCGAGGACGCCCACCATGCGCTGTGTCCGGCGCGGTACGCCGGCAGCCCAATCTTCGGTCCACCGTCCCTTGAGAGACGAGGGACCAGATGCCGCATCCCGATTCCCGTTGAGGGTGGTTGGGAGCGTGTTTTG
>gb|OQ883696.1|:306-500 strand=reverse organism=Triticum aestivum isolate=Fatima-S3 gcode=1 geo_loc_name=Iraq isolation_source=Wheat seed collection_date=Jan-2023 collected_by=Fatima S. Mosa Triticum aestivum isolate Fatima-S3 internal transcribed spacer 1 partial sequence 5.8S ribosomal RNA gene and internal transcribed spacer 2 complete sequence and large subunit ribosomal RNA gene partial sequ…
TTTGTTGGGTCGTTCAAAGGCCATAATGCCAGCTGCGCGCCGGATGCACTGCATTGATAAAGCGAGGACGCCCACCATGCGCTGTGTCCGGCGCGGTACGCCGGCAGCCCAATCTTCGGTCCACCGTCCCTTGAGAGACGAGGGACCAGATGCCGCATCCCGATTCCCGTTGAGGGTGGTTGGGAGCGTGTTTTG
>gb|OQ883694.1|:306-500 strand=reverse organism=Triticum aestivum isolate=Fatima-S1 gcode=1 geo_loc_name=Iraq isolation_source=Wheat seed collection_date=Jan-2023 collected_by=Fatima S. Mosa Triticum aestivum isolate Fatima-S1 internal transcribed spacer 1 partial sequence 5.8S ribosomal RNA gene and internal transcribed spacer 2 complete sequence and large subunit ribosomal RNA gene partial sequ…
TTTGTTGGGTCGTTCAAAGGCCATAATGCCAGCTGCGCGCCGGATGCACTGCATTGATAAAGCGAGGACGCCCACCATGCGCTGTGTCCGGCGCGGTACGCCGGCAGCCCAATCTTCGGTCCACCGTCCCTTGAGAGACGAGGGACCAGATGCCGCATCCCGATTCCCGTTGAGGGTGGTTGGGAGCGTGTTTTG
>gb|OQ506615.1|:109-303 strand=reverse organism=Triticum aestivum specimen_voucher=PRVJ-91B gcode=1 geo_loc_name=India Triticum aestivum voucher PRVJ-91B 5.8S ribosomal RNA gene partial sequence internal transcribed spacer 2 complete sequence and large subunit ribosomal RNA gene partial sequence.
TTTGTTGGGTCGTTCAAAGGCCATAATGCCAGCTGCGCGCCGGATGCACTGCATTGATAAAGCGAGGACGCCCACCATGCGCTGTGTCCGGCGCGGTACGCCGGCAGCCCAATCTTCGGTCCACCGTCCCTTGAGAGACGAGGGACCAGATGCCGCATCCCGATTCCCGTTGAGGGTGGTTGGGAGCGTGTTTTG
>gb|MW505985.1|:111-305 strand=reverse organism=Triticum aestivum specimen_voucher=PRVJ-43 gcode=1 geo_loc_name=India collection_date=02-Sep-2018
TTTGTTGGGTCGTTCAAAGGCCATAATGCCAGCTGCGCGCCGGATGCACTGCATTGATAAAGCGAGGACGCCCACCATGCGCTGTGTCCGGCGCGGTACGCCGGCAGCCCAATCTTCGGTCCACCGTCCCTTGAGAGACGAGGGACCAGATGCCGCATCCCGATTCCCGTTGAGGGTGGTTGGGAGCGTGTTTTG
>gb|MN787127.1|:455-649 strand=reverse organism=Triticum aestivum specimen_voucher=Roshan gcode=1 clone=1
TTTGTTGGGTCGTTCAAAGGCCATAATGCCAGCTGCGCGCCGGATGCACTGCATTGATAAAGCGAGGACGCCCACCATGCGCTGTGTCCGGCGCGGTACGCCGGCAGCCCAATCTTCGGTCCACCGTCCCTTGAGAGACGAGGGACCAGATGCCGCATCCCGATTCCCGTTGAGGGTGGTTGGGAGCGTGTTTTG
>gb|OR044048.1|:99-293 strand=reverse organism=Triticum aestivum strain=ACSAD_1452 gcode=1 geo_loc_name=Syria collection_date=2022 fwd-primer-name=ITS2 Triticum aestivum strain ACSAD_1452 5.8S ribosomal RNA gene partial sequence internal transcribed spacer 2 complete sequence and large subunit ribosomal RNA gene partial sequence.
TTTGTTGGGTCGTTCAAAGGCCATAATGCCAGCTGCGCGCCGGATGCACTGCATTGATAAAGCGAGGACGCCCACCATGCGCTGTGTCCGGCGCGGTACGCCGGCAGCCCAATCTTCGGTCCACCGTCCCTTGAGAGACGAGGGACCAGATGCCGCATCCCGATTCCCGWTGAGRGTGGTTGGGAGCGTGTTTTG
>gb|OR044044.1|:67-261 strand=reverse organism=Triticum aestivum strain=ACSAD_1346 gcode=1 geo_loc_name=Syria collection_date=2022 fwd-primer-name=ITS2 Triticum aestivum strain ACSAD_1346 5.8S ribosomal RNA gene partial sequence internal transcribed spacer 2 complete sequence and large subunit ribosomal RNA gene partial sequence.
TTTGTTGGGTCGTTCAAAGGYCATAATGCCAGCTGCGCGCCGGATGCACTGCATTGATAAAGCGAGGACGCCCACCATGCGCTGTGTCCGGCGCGGTACGCCGGCAGCCCAATCTTCGGTCCACCGTCCCTTGAGAGACGAGGGACCAGATGCCGCATCCCGATTCCCGTTGAGRGTGGTTGGGAGCGTGTTTTG
>gb|OR044040.1|:68-262 strand=reverse organism=Triticum aestivum strain=ACSAD_1276 gcode=1 geo_loc_name=Syria collection_date=2022 fwd-primer-name=ITS2 Triticum aestivum strain ACSAD_1276 5.8S ribosomal RNA gene partial sequence internal transcribed spacer 2 complete sequence and large subunit ribosomal RNA gene partial sequence.
TTTGTTGGGTCGTTCAAAGGCCATAATGCCAGCTGCGCGCCGGATGCACTGCATTGATAAAGCGAGGACGCCCACCATGCGCTGTGTCCGGCGCGGTACGCCGGCAGCCCAATCTTCGGTCCACCGTCCCTTGAGAGACGAGGGACCAGATGCCGCATCCCGAWTCCCGTTGAGRGTGGTTGGGAGCGTGTTTTG
>gb|OR044042.1|:68-262 strand=reverse organism=Triticum aestivum strain=ACSAD_1304 gcode=1 geo_loc_name=Syria collection_date=2022 fwd-primer-name=ITS2 Triticum aestivum strain ACSAD_1304 5.8S ribosomal RNA gene partial sequence internal transcribed spacer 2 complete sequence and large subunit ribosomal RNA gene partial sequence.
TTTGTTGGGTCGTTCAAAGGYCATAATGCCAGCTGCGCGCCGGATGCACTGCATTGATAAAGCGAGGACGCCCACCATGCGCTGTGTCCGGCGCGGTACGCCGGCAGCCCAATCTTCGGTCCACCGTCCCTTGAGAGACGAGGGACCAGATGCCGCATCCCGAWTCCCGTTGAGRGTGGTTGGGAGCGTGTTTTG
>gb|MH618755.1|:386-580 strand=reverse organism=Triticum turgidum subsp. durum cultivar=CItr1515 sub species=durum
TTTGTTGGGTCGTTCAAAGGCCATAATGCCAGCTGCGCGCCGGATGCACTGCATTGATAAAGCGAGGACGCCCACCATGCGCTGTGTCCGGCGCGGTACGCCGGCAGCCCAATCTTCGGTCCACCGTCCCTTGAGAGACGAGGGACCAGATGCCGCATCCCGATTCCCGTTGAGAGTGGTTGGGAGCGTGTTTTG
>gb|MK612075.1|:82-276 strand=reverse organism=Triticum turgidum subsp. durum
TTTGTTGGGTCGTTCAAAGGCCATAATGCCAGCTGCGCGCCGGATGCACTGCATTGATAAAGCGAGGACGCCCACCATGCGCTGTGTCCGGCGCGGTACGCCGGCAGCCCAATCTTCGGTCCACCGTCCCTTGAGAGACGAGGGACCAGATGCCGCATCCCGATTCCCGTTGAGAGTGGTTGGGAGCGTGTTTTG
>gb|MH618755.1|:386-580 strand=reverse organism=Triticum turgidum subsp. durum cultivar=CItr1515 sub species=durum gcode=1 clone=1
TTTGTTGGGTCGTTCAAAGGCCATAATGCCAGCTGCGCGCCGGATGCACTGCATTGATAAAGCGAGGACGCCCACCATGCGCTGTGTCCGGCGCGGTACGCCGGCAGCCCAATCTTCGGTCCACCGTCCCTTGAGAGACGAGGGACCAGATGCCGCATCCCGATTCCCGTTGAGAGTGGTTGGGAGCGTGTTTTG
>gb|MG216507.1|:88-282 strand=reverse organism=Triticum turgidum subsp. durum
TTTGTTGGGTCGTTCAAAGGCCATAATGCCAGCTGCGCGCCGGATGCACTGCATTGATAAAGCGAGGACGCCCACCATGCGCTGTGTCCGGCGCGGTACGCCGGCAGCCCAATCTTCGGTCCACCGTCCCTTGAGAGACGAGGGACCAGATGCCGCATCCCGATTCCCGTTGAGAGTGGTTGGGAGCGTGTTTTG
>gb|MH618752.1|:386-580 strand=reverse organism=Triticum turgidum subsp. durum
TTTGTTGGGTCGTTCAAAGGCCATAATGCCAGCTGCGCGCCGGATGCACTGCATTGATAAAGCGAGGACGCCCACCATGCGCTGTGTCCGGCGCGGTACGCCGGCAGCCCAATCTTCGGTCCACCGTCCCTTGAGAGACGAGGGACCAGATGCCGCATCCCGATTCCCGTTGAGAGTGGTTGGGAGCGTGTTTTG
>gb|MH618750.1|:386-580 strand=reverse organism=Triticum turgidum subsp. durum
TTTGTTGGGTCGTTCAAAGGCCATAATGCCAGCTGCGCGCCGGATGCACTGCATTGATAAAGCGAGGACGCCCACCATGCGCTGTGTCCGGCGCGGTACGCCGGCAGCCCAATCTTCGGTCCACCGTCCCTTGAGAGACGAGGGACCAGATGCCGCATCCCGATTCCCGTTGAGAGTGGTTGGGAGCGTGTTTTG

## Sheet: rbcL
>lcl|Query_4147701
GTTGGATTTAAAGCTGGTGTTAAAGATTATAAATTGACTTACTACACCCCAGAGTATGAAACTAAGGATACTGATATCTTGGCAGCATTCCGAGTAAGTCCTCAGCCTGGGGTTCCGCCCGAAGAAGCAGGGGCTGCAGTAGCTGCCGAATCTTCTACTGGTACATGGACAACTGTTTGGACTGATGGACTTACCAGTCTTGATCGTTACAAAGGACGATGCTATCACATCGAGCCTGTTGCTGGGGAAGACAGCCAATGGATCTGTTATGTAGCTTATCCATTAGACCTATTTGAAGAGGGTTCCGTTACTAACATGTTTACTTCCATTGTAGGTAACGTATTTGGTTTCAAAGCCCTACGTGCTCTACGTTTGGAGGATCTACGAATTCCCCCTACT…
>gb|MG958556.1|:54600-55202 strand=forward location=chloroplast completeness=complete topology=circular organism=Triticum aestivum isolate=CN012261 gcode=11 geo_loc_name=Czech Republic
GTTGGATTTAAAGCTGGTGTTAAAGATTATAAATTGACTTACTACACCCCAGAGTATGAAACTAAGGATACTGATATCTTGGCAGCATTCCGAGTAAGTCCTCAGCCTGGGGTTCCGCCCGAAGAAGCAGGGGCTGCAGTAGCTGCCGAATCTTCTACTGGTACATGGACAACTGTTTGGACTGATGGACTTACCAGTCTTGATCGTTACAAAGGACGATGCTATCACATCGAGCCTGTTGCTGGGGAAGACAGCCAATGGATCTGTTATGTAGCTTATCCATTAGACCTATTTGAAGAGGGTTCCGTTACTAACATGTTTACTTCCATTGTAGGTAACGTATTTGGTTTCAAAGCCCTACGTGCTCTACGTTTGGAGGATCTACGAATTCCCCCTACT…
>gb|MG958554.1|:54596-55198 strand=forward location=chloroplast completeness=complete topology=circular organism=Triticum aestivum isolate=CN011189 gcode=11 geo_loc_name=Canada
GTTGGATTTAAAGCTGGTGTTAAAGATTATAAATTGACTTACTACACCCCAGAGTATGAAACTAAGGATACTGATATCTTGGCAGCATTCCGAGTAAGTCCTCAGCCTGGGGTTCCGCCCGAAGAAGCAGGGGCTGCAGTAGCTGCCGAATCTTCTACTGGTACATGGACAACTGTTTGGACTGATGGACTTACCAGTCTTGATCGTTACAAAGGACGATGCTATCACATCGAGCCTGTTGCTGGGGAAGACAGCCAATGGATCTGTTATGTAGCTTATCCATTAGACCTATTTGAAGAGGGTTCCGTTACTAACATGTTTACTTCCATTGTAGGTAACGTATTTGGTTTCAAAGCCCTACGTGCTCTACGTTTGGAGGATCTACGAATTCCCCCTACT…
>gb|MK348611.1|:54582-55184 strand=forward location=chloroplast completeness=complete topology=circular organism=Triticum aestivum isolate=jinqiang8 gcode=11
GTTGGATTTAAAGCTGGTGTTAAAGATTATAAATTGACTTACTACACCCCAGAGTATGAAACTAAGGATACTGATATCTTGGCAGCATTCCGAGTAAGTCCTCAGCCTGGGGTTCCGCCCGAAGAAGCAGGGGCTGCAGTAGCTGCCGAATCTTCTACTGGTACATGGACAACTGTTTGGACTGATGGACTTACCAGTCTTGATCGTTACAAAGGACGATGCTATCACATCGAGCCTGTTGCTGGGGAAGACAGCCAATGGATCTGTTATGTAGCTTATCCATTAGACCTATTTGAAGAGGGTTCCGTTACTAACATGTTTACTTCCATTGTAGGTAACGTATTTGGTTTCAAAGCCCTACGTGCTCTACGTTTGGAGGATCTACGAATTCCCCCTACT…
>gb|MK348610.1|:54587-55189 strand=forward location=chloroplast completeness=complete topology=circular organism=Triticum aestivum isolate=lunxuan987 gcode=11
GTTGGATTTAAAGCTGGTGTTAAAGATTATAAATTGACTTACTACACCCCAGAGTATGAAACTAAGGATACTGATATCTTGGCAGCATTCCGAGTAAGTCCTCAGCCTGGGGTTCCGCCCGAAGAAGCAGGGGCTGCAGTAGCTGCCGAATCTTCTACTGGTACATGGACAACTGTTTGGACTGATGGACTTACCAGTCTTGATCGTTACAAAGGACGATGCTATCACATCGAGCCTGTTGCTGGGGAAGACAGCCAATGGATCTGTTATGTAGCTTATCCATTAGACCTATTTGAAGAGGGTTCCGTTACTAACATGTTTACTTCCATTGTAGGTAACGTATTTGGTTTCAAAGCCCTACGTGCTCTACGTTTGGAGGATCTACGAATTCCCCCTACT…
>gb|MK348601.1|:55186-55788 strand=forward location=chloroplast completeness=complete topology=circular organism=Triticum aestivum isolate=Jinnong6 gcode=11
GTTGGATTTAAAGCTGGTGTTAAAGATTATAAATTGACTTACTACACCCCAGAGTATGAAACTAAGGATACTGATATCTTGGCAGCATTCCGAGTAAGTCCTCAGCCTGGGGTTCCGCCCGAAGAAGCAGGGGCTGCAGTAGCTGCCGAATCTTCTACTGGTACATGGACAACTGTTTGGACTGATGGACTTACCAGTCTTGATCGTTACAAAGGACGATGCTATCACATCGAGCCTGTTGCTGGGGAAGACAGCCAATGGATCTGTTATGTAGCTTATCCATTAGACCTATTTGAAGAGGGTTCCGTTACTAACATGTTTACTTCCATTGTAGGTAACGTATTTGGTTTCAAAGCCCTACGTGCTCTACGTTTGGAGGATCTACGAATTCCCCCTACT…
>emb|OZ253662.1|:55242-55844 strand=forward location=chloroplast organism=Triticum aestivum gcode=11 geo_loc_name=United Kingdom:CAMBRIDGESHIRE | NIAB | GLASSHOUSE collection_date=2024-01-05 Triticum aestivum genome assembly organelle: plastid:chloroplast
GTTGGATTTAAAGCTGGTGTTAAAGATTATAAATTGACTTACTACACCCCAGAGTATGAAACTAAGGATACTGATATCTTGGCAGCATTCCGAGTAAGTCCTCAGCCTGGGGTTCCGCCCGAAGAAGCAGGGGCTGCAGTAGCTGCCGAATCTTCTACTGGTACATGGACAACTGTTTGGACTGATGGACTTACCAGTCTTGATCGTTACAAAGGACGATGCTATCACATCGAGCCTGTTGCTGGGGAAGACAGCCAATGGATCTGTTATGTAGCTTATCCATTAGACCTATTTGAAGAGGGTTCCGTTACTAACATGTTTACTTCCATTGTAGGTAACGTATTTGGTTTCAAAGCCCTACGTGCTCTACGTTTGGAGGATCTACGAATTCCCCCTACT…
>gb|PQ632091.1|:54596-55198 strand=forward location=chloroplast completeness=complete topology=circular organism=Triticum aestivum var. vavilovii variety=vavilovii specimen_voucher=VSRI:k-51760 synonym=Triticum vavilovii gcode=11 geo_loc_name=Russia
GTTGGATTTAAAGCTGGTGTTAAAGATTATAAATTGACTTACTACACCCCAGAGTATGAAACTAAGGATACTGATATCTTGGCAGCATTCCGAGTAAGTCCTCAGCCTGGGGTTCCGCCCGAAGAAGCAGGGGCTGCAGTAGCTGCCGAATCTTCTACTGGTACATGGACAACTGTTTGGACTGATGGACTTACCAGTCTTGATCGTTACAAAGGACGATGCTATCACATCGAGCCTGTTGCTGGGGAAGACAGCCAATGGATCTGTTATGTAGCTTATCCATTAGACCTATTTGAAGAGGGTTCCGTTACTAACATGTTTACTTCCATTGTAGGTAACGTATTTGGTTTCAAAGCCCTACGTGCTCTACGTTTGGAGGATCTACGAATTCCCCCTACT…
>gb|MH051715.1|:54602-55204 strand=forward location=chloroplast completeness=complete topology=circular organism=Triticum aestivum cultivar=Chinese Spring gcode=11
GTTGGATTTAAAGCTGGTGTTAAAGATTATAAATTGACTTACTACACCCCAGAGTATGAAACTAAGGATACTGATATCTTGGCAGCATTCCGAGTAAGTCCTCAGCCTGGGGTTCCGCCCGAAGAAGCAGGGGCTGCAGTAGCTGCCGAATCTTCTACTGGTACATGGACAACTGTTTGGACTGATGGACTTACCAGTCTTGATCGTTACAAAGGACGATGCTATCACATCGAGCCTGTTGCTGGGGAAGACAGCCAATGGATCTGTTATGTAGCTTATCCATTAGACCTATTTGAAGAGGGTTCCGTTACTAACATGTTTACTTCCATTGTAGGTAACGTATTTGGTTTCAAAGCCCTACGTGCTCTACGTTTGGAGGATCTACGAATTCCCCCTACT…
>dbj|LC377262.1|:54596-55198 strand=forward location=chloroplast completeness=complete topology=circular organism=Triticum turgidum subsp. durum isolate=D_1 sub_species=durum gcode=11 Triticum turgidum subsp. durum D_1 chloroplast DNA complete genome.
GTTGGATTTAAAGCTGGTGTTAAAGATTATAAATTGACTTACTACACCCCAGAGTATGAAACTAAGGATACTGATATCTTGGCAGCATTCCGAGTAAGTCCTCAGCCTGGGGTTCCGCCCGAAGAAGCAGGGGCTGCAGTAGCTGCCGAATCTTCTACTGGTACATGGACAACTGTTTGGACTGATGGACTTACCAGTCTTGATCGTTACAAAGGACGATGCTATCACATCGAGCCTGTTGCTGGGGAAGACAGCCAATGGATCTGTTATGTAGCTTATCCATTAGACCTATTTGAAGAGGGTTCCGTTACTAACATGTTTACTTCCATTGTAGGTAACGTATTTGGTTTCAAAGCCCTACGTGCTCTACGTTTGGAGGATCTACGAATTCCCCCTACT…
>dbj|LC377169.1|:54598-55200 strand=forward location=chromoplast completeness=complete topology=circular organism=Triticum aestivum var. ferrugineum variety=ferrugineum isolate=A_1 gcode=11 note=synonym: Triticum aestivum subsp. aestivum var. ferrugineum Triticum aestivum var. ferrugineum A_1 chloroplast DNA complete genome.
GTTGGATTTAAAGCTGGTGTTAAAGATTATAAATTGACTTACTACACCCCAGAGTATGAAACTAAGGATACTGATATCTTGGCAGCATTCCGAGTAAGTCCTCAGCCTGGGGTTCCGCCCGAAGAAGCAGGGGCTGCAGTAGCTGCCGAATCTTCTACTGGTACATGGACAACTGTTTGGACTGATGGACTTACCAGTCTTGATCGTTACAAAGGACGATGCTATCACATCGAGCCTGTTGCTGGGGAAGACAGCCAATGGATCTGTTATGTAGCTTATCCATTAGACCTATTTGAAGAGGGTTCCGTTACTAACATGTTTACTTCCATTGTAGGTAACGTATTTGGTTTCAAAGCCCTACGTGCTCTACGTTTGGAGGATCTACGAATTCCCCCTACT…
>gb|MF597070.1| strand=forward location=chloroplast organism=Triticum aestivum specimen_voucher=07-JMS-1109 gcode=11 geo_loc_name=Canada: British Columbia Hazelton along railroad tracks adjacent to large marsh. lat_lon=55.25 N 127.667 W collection_date=20-Jul-2007 collected_by=Jeffery M. Saarela Diana M. Percy identified_by=Jeffery M. Saarela tech=barcode
GTTGGATTTAAAGCTGGTGTTAAAGATTATAAATTGACTTACTACACCCCAGAGTATGAAACTAAGGATACTGATATCTTGGCAGCATTCCGAGTAAGTCCTCAGCCTGGGGTTCCGCCCGAAGAAGCAGGGGCTGCAGTAGCTGCCGAATCTTCTACTGGTACATGGACAACTGTTTGGACTGATGGACTTACCAGTCTTGATCGTTACAAAGGACGATGCTATCACATCGAGCCTGTTGCTGGGGAAGACAGCCAATGGATCTGTTATGTAGCTTATCCATTAGACCTATTTGAAGAGGGTTCCGTTACTAACATGTTTACTTCCATTGTAGGTAACGTATTTGGTTTCAAAGCCCTACGTGCTCTACGTTTGGAGGATCTACGAATTCCCCCTACT…
>gb|MF597069.1| strand=forward location=chloroplast organism=Triticum aestivum specimen_voucher=06-JMS-0782 gcode=11 geo_loc_name=Canada: British Columbia Burnaby Barnet Marine Park between CPR railway tracks with Brassica and Agrostis. lat_lon=49.289 N 122.921 W collection_date=21-Sep-2006 collected_by=Jeffery M. Saarela Diana M. Percy identified_by=Jeffery M. Saarela tech=barcode
GTTGGATTTAAAGCTGGTGTTAAAGATTATAAATTGACTTACTACACCCCAGAGTATGAAACTAAGGATACTGATATCTTGGCAGCATTCCGAGTAAGTCCTCAGCCTGGGGTTCCGCCCGAAGAAGCAGGGGCTGCAGTAGCTGCCGAATCTTCTACTGGTACATGGACAACTGTTTGGACTGATGGACTTACCAGTCTTGATCGTTACAAAGGACGATGCTATCACATCGAGCCTGTTGCTGGGGAAGACAGCCAATGGATCTGTTATGTAGCTTATCCATTAGACCTATTTGAAGAGGGTTCCGTTACTAACATGTTTACTTCCATTGTAGGTAACGTATTTGGTTTCAAAGCCCTACGTGCTCTACGTTTGGAGGATCTACGAATTCCCCCTACT…
>gb|MG227483.1| strand=forward location=chloroplast organism=Triticum aestivum specimen_voucher=06-JMS-0782 gcode=11 geo_loc_name=Canada: British Columbia Burnaby Barnet Marine Park between CPR railway tracks with Brassica and Agrostis. lat_lon=49.289 N 122.921 W collection_date=21-Sep-2006 collected_by=Jeffery M. Saarela Diana M. Percy identified_by=Jeffery M. Saarela tech=barcode
GTTGGATTTAAAGCTGGTGTTAAAGATTATAAATTGACTTACTACACCCCAGAGTATGAAACTAAGGATACTGATATCTTGGCAGCATTCCGAGTAAGTCCTCAGCCTGGGGTTCCGCCCGAAGAAGCAGGGGCTGCAGTAGCTGCCGAATCTTCTACTGGTACATGGACAACTGTTTGGACTGATGGACTTACCAGTCTTGATCGTTACAAAGGACGATGCTATCACATCGAGCCTGTTGCTGGGGAAGACAGCCAATGGATCTGTTATGTAGCTTATCCATTAGACCTATTTGAAGAGGGTTCCGTTACTAACATGTTTACTTCCATTGTAGGTAACGTATTTGGTTTCAAAGCCCTACGTGCTCTACGTTTGGAGGATCTACGAATTCCCCCTACT…
>gb|MG225850.1| strand=forward location=chloroplast organism=Triticum aestivum specimen_voucher=07-JMS-1109 gcode=11 geo_loc_name=Canada: British Columbia Hazelton along railroad tracks adjacent to large marsh. lat_lon=55.25 N 127.667 W collection_date=20-Jul-2007 collected_by=Jeffery M. Saarela Diana M. Percy identified_by=Jeffery M. Saarela tech=barcode
GTTGGATTTAAAGCTGGTGTTAAAGATTATAAATTGACTTACTACACCCCAGAGTATGAAACTAAGGATACTGATATCTTGGCAGCATTCCGAGTAAGTCCTCAGCCTGGGGTTCCGCCCGAAGAAGCAGGGGCTGCAGTAGCTGCCGAATCTTCTACTGGTACATGGACAACTGTTTGGACTGATGGACTTACCAGTCTTGATCGTTACAAAGGACGATGCTATCACATCGAGCCTGTTGCTGGGGAAGACAGCCAATGGATCTGTTATGTAGCTTATCCATTAGACCTATTTGAAGAGGGTTCCGTTACTAACATGTTTACTTCCATTGTAGGTAACGTATTTGGTTTCAAAGCCCTACGTGCTCTACGTTTGGAGGATCTACGAATTCCCCCTACT…
>gb|KX631429.1|:54595-55197 strand=forward location=chloroplast completeness=complete topology=circular organism=Triticum aestivum subsp. tibeticum sub_species=tibeticum gcode=11
GTTGGATTTAAAGCTGGTGTTAAAGATTATAAATTGACTTACTACACCCCAGAGTATGAAACTAAGGATACTGATATCTTGGCAGCATTCCGAGTAAGTCCTCAGCCTGGGGTTCCGCCCGAAGAAGCAGGGGCTGCAGTAGCTGCCGAATCTTCTACTGGTACATGGACAACTGTTTGGACTGATGGACTTACCAGTCTTGATCGTTACAAAGGACGATGCTATCACATCGAGCCTGTTGCTGGGGAAGACAGCCAATGGATCTGTTATGTAGCTTATCCATTAGACCTATTTGAAGAGGGTTCCGTTACTAACATGTTTACTTCCATTGTAGGTAACGTATTTGGTTTCAAAGCCCTACGTGCTCTACGTTTGGAGGATCTACGAATTCCCCCTACT…
>gb|KY636151.1|:54597-55199 strand=forward location=chloroplast organism=Triticum aestivum specimen_voucher=BK 2011 gcode=11
GTTGGATTTAAAGCTGGTGTTAAAGATTATAAATTGACTTACTACACCCCAGAGTATGAAACTAAGGATACTGATATCTTGGCAGCATTCCGAGTAAGTCCTCAGCCTGGGGTTCCGCCCGAAGAAGCAGGGGCTGCAGTAGCTGCCGAATCTTCTACTGGTACATGGACAACTGTTTGGACTGATGGACTTACCAGTCTTGATCGTTACAAAGGACGATGCTATCACATCGAGCCTGTTGCTGGGGAAGACAGCCAATGGATCTGTTATGTAGCTTATCCATTAGACCTATTTGAAGAGGGTTCCGTTACTAACATGTTTACTTCCATTGTAGGTAACGTATTTGGTTTCAAAGCCCTACGTGCTCTACGTTTGGAGGATCTACGAATTCCCCCTACT…
>emb|LT576864.1|:31-633 strand=forward location=chloroplast organism=Triticum aestivum cultivar=Cadenza gcode=11 fwd-primer-name=rbcL_F2 fwd-primer-seq=taattcatgagttgtagggaggg rev-primer-name=cp063R rev-primer-seq=tttccatacttcacaagcagcagctag Triticum aestivum chloroplast rbcL gene for Rubisco large subunit cultivar Cadenza
GTTGGATTTAAAGCTGGTGTTAAAGATTATAAATTGACTTACTACACCCCAGAGTATGAAACTAAGGATACTGATATCTTGGCAGCATTCCGAGTAAGTCCTCAGCCTGGGGTTCCGCCCGAAGAAGCAGGGGCTGCAGTAGCTGCCGAATCTTCTACTGGTACATGGACAACTGTTTGGACTGATGGACTTACCAGTCTTGATCGTTACAAAGGACGATGCTATCACATCGAGCCTGTTGCTGGGGAAGACAGCCAATGGATCTGTTATGTAGCTTATCCATTAGACCTATTTGAAGAGGGTTCCGTTACTAACATGTTTACTTCCATTGTAGGTAACGTATTTGGTTTCAAAGCCCTACGTGCTCTACGTTTGGAGGATCTACGAATTCCCCCTACT…
>emb|LN626616.2|:31-633 strand=forward location=chloroplast organism=Triticum aestivum cultivar=Cadenza gcode=11 tissue_type=leaf fwd-primer-name=5rbcL_F1 fwd-primer-seq=atgtcaccamaaacagaaactaaa rev-primer-name=cp063R rev-primer-seq=tttccatacttcacaagcagcagctag Triticum aestivum chloroplast rbcL gene for ribulose 15-bisphosphate carboxylase/oxygenase large subunit Rubisco cultivar Cadenza
GTTGGATTTAAAGCTGGTGTTAAAGATTATAAATTGACTTACTACACCCCAGAGTATGAAACTAAGGATACTGATATCTTGGCAGCATTCCGAGTAAGTCCTCAGCCTGGGGTTCCGCCCGAAGAAGCAGGGGCTGCAGTAGCTGCCGAATCTTCTACTGGTACATGGACAACTGTTTGGACTGATGGACTTACCAGTCTTGATCGTTACAAAGGACGATGCTATCACATCGAGCCTGTTGCTGGGGAAGACAGCCAATGGATCTGTTATGTAGCTTATCCATTAGACCTATTTGAAGAGGGTTCCGTTACTAACATGTTTACTTCCATTGTAGGTAACGTATTTGGTTTCAAAGCCCTACGTGCTCTACGTTTGGAGGATCTACGAATTCCCCCTACT…
>emb|LN626619.1|:31-633 strand=forward location=chloroplast organism=Triticum aestivum cultivar=SATYN_II_9428 gcode=11 tissue_type=leaf fwd-primer-name=5rbcL_F1 fwd-primer-seq=atgtcaccamaaacagaaactaaa rev-primer-name=cp063R rev-primer-seq=tttccatacttcacaagcagcagctag Triticum aestivum chloroplast rbcL gene for ribulose 15-bisphosphate carboxylase/oxygenase large subunit Rubisco cultivar SATYN_II_9…
GTTGGATTTAAAGCTGGTGTTAAAGATTATAAATTGACTTACTACACCCCAGAGTATGAAACTAAGGATACTGATATCTTGGCAGCATTCCGAGTAAGTCCTCAGCCTGGGGTTCCGCCCGAAGAAGCAGGGGCTGCAGTAGCTGCCGAATCTTCTACTGGTACATGGACAACTGTTTGGACTGATGGACTTACCAGTCTTGATCGTTACAAAGGACGATGCTATCACATCGAGCCTGTTGCTGGGGAAGACAGCCAATGGATCTGTTATGTAGCTTATCCATTAGACCTATTTGAAGAGGGTTCCGTTACTAACATGTTTACTTCCATTGTAGGTAACGTATTTGGTTTCAAAGCCCTACGTGCTCTACGTTTGGAGGATCTACGAATTCCCCCTACT…
>gb|KM352501.1|:54592-55194 strand=forward location=chloroplast completeness=complete topology=circular organism=Triticum turgidum subsp. durum cultivar=Langdon sub_species=durum gcode=11 Triticum turgidum subsp. durum cultivar Langdon chloroplast complete genome.
GTTGGATTTAAAGCTGGTGTTAAAGATTATAAATTGACTTACTACACCCCAGAGTATGAAACTAAGGATACTGATATCTTGGCAGCATTCCGAGTAAGTCCTCAGCCTGGGGTTCCGCCCGAAGAAGCAGGGGCTGCAGTAGCTGCCGAATCTTCTACTGGTACATGGACAACTGTTTGGACTGATGGACTTACCAGTCTTGATCGTTACAAAGGACGATGCTATCACATCGAGCCTGTTGCTGGGGAAGACAGCCAATGGATCTGTTATGTAGCTTATCCATTAGACCTATTTGAAGAGGGTTCCGTTACTAACATGTTTACTTCCATTGTAGGTAACGTATTTGGTTTCAAAGCCCTACGTGCTCTACGTTTGGAGGATCTACGAATTCCCCCTACT…
>gb|MW889060.1|:54596-55198 strand=forward location=chloroplast completeness=complete topology=circular organism=Triticum aestivum cultivar=Sooan gcode=11 Triticum aestivum cultivar Sooan chloroplast complete genome.
GTTGGATTTAAAGCTGGTGTTAAAGATTATAAATTGACTTACTACACCCCAGAGTATGAAACTAAGGATACTGATATCTTGGCAGCATTCCGAGTAAGTCCTCAGCCTGGGGTTCCGCCCGAAGAAGCAGGGGCTGCAGTAGCTGCCGAATCTTCTACTGGTACATGGACAACTGTTTGGACTGATGGACTTACCAGTCTTGATCGTTACAAAGGACGATGCTATCACATCGAGCCTGTTGCTGGGGAAGACAGCCAATGGATCTGTTATGTAGCTTATCCATTAGACCTATTTGAAGAGGGTTCCGTTACTAACATGTTTACTTCCATTGTAGGTAACGTATTTGGTTTCAAAGCCCTACGTGCTCTACGTTTGGAGGATCTACGAATTCCCCCTACT…
>gb|MW889059.1|:54596-55198 strand=forward location=chloroplast completeness=complete topology=circular organism=Triticum aestivum cultivar=Saekeumkang gcode=11 Triticum aestivum cultivar Saekeumkang chloroplast complete genome.
GTTGGATTTAAAGCTGGTGTTAAAGATTATAAATTGACTTACTACACCCCAGAGTATGAAACTAAGGATACTGATATCTTGGCAGCATTCCGAGTAAGTCCTCAGCCTGGGGTTCCGCCCGAAGAAGCAGGGGCTGCAGTAGCTGCCGAATCTTCTACTGGTACATGGACAACTGTTTGGACTGATGGACTTACCAGTCTTGATCGTTACAAAGGACGATGCTATCACATCGAGCCTGTTGCTGGGGAAGACAGCCAATGGATCTGTTATGTAGCTTATCCATTAGACCTATTTGAAGAGGGTTCCGTTACTAACATGTTTACTTCCATTGTAGGTAACGTATTTGGTTTCAAAGCCCTACGTGCTCTACGTTTGGAGGATCTACGAATTCCCCCTACT…
>gb|MW889058.1|:54596-55198 strand=forward location=chloroplast completeness=complete topology=circular organism=Triticum aestivum cultivar=Keumkang gcode=11 Triticum aestivum cultivar Keumkang chloroplast complete genome.
GTTGGATTTAAAGCTGGTGTTAAAGATTATAAATTGACTTACTACACCCCAGAGTATGAAACTAAGGATACTGATATCTTGGCAGCATTCCGAGTAAGTCCTCAGCCTGGGGTTCCGCCCGAAGAAGCAGGGGCTGCAGTAGCTGCCGAATCTTCTACTGGTACATGGACAACTGTTTGGACTGATGGACTTACCAGTCTTGATCGTTACAAAGGACGATGCTATCACATCGAGCCTGTTGCTGGGGAAGACAGCCAATGGATCTGTTATGTAGCTTATCCATTAGACCTATTTGAAGAGGGTTCCGTTACTAACATGTTTACTTCCATTGTAGGTAACGTATTTGGTTTCAAAGCCCTACGTGCTCTACGTTTGGAGGATCTACGAATTCCCCCTACT…
>gb|MW889057.1|:54596-55198 strand=forward location=chloroplast completeness=complete topology=circular organism=Triticum aestivum cultivar=Jokyoung gcode=11 Triticum aestivum cultivar Jokyoung chloroplast complete genome.
GTTGGATTTAAAGCTGGTGTTAAAGATTATAAATTGACTTACTACACCCCAGAGTATGAAACTAAGGATACTGATATCTTGGCAGCATTCCGAGTAAGTCCTCAGCCTGGGGTTCCGCCCGAAGAAGCAGGGGCTGCAGTAGCTGCCGAATCTTCTACTGGTACATGGACAACTGTTTGGACTGATGGACTTACCAGTCTTGATCGTTACAAAGGACGATGCTATCACATCGAGCCTGTTGCTGGGGAAGACAGCCAATGGATCTGTTATGTAGCTTATCCATTAGACCTATTTGAAGAGGGTTCCGTTACTAACATGTTTACTTCCATTGTAGGTAACGTATTTGGTTTCAAAGCCCTACGTGCTCTACGTTTGGAGGATCTACGAATTCCCCCTACT…
>gb|MW889056.1|:54596-55198 strand=forward location=chloroplast completeness=complete topology=circular organism=Triticum aestivum cultivar=Goso gcode=11 Triticum aestivum cultivar Goso chloroplast complete genome.
GTTGGATTTAAAGCTGGTGTTAAAGATTATAAATTGACTTACTACACCCCAGAGTATGAAACTAAGGATACTGATATCTTGGCAGCATTCCGAGTAAGTCCTCAGCCTGGGGTTCCGCCCGAAGAAGCAGGGGCTGCAGTAGCTGCCGAATCTTCTACTGGTACATGGACAACTGTTTGGACTGATGGACTTACCAGTCTTGATCGTTACAAAGGACGATGCTATCACATCGAGCCTGTTGCTGGGGAAGACAGCCAATGGATCTGTTATGTAGCTTATCCATTAGACCTATTTGAAGAGGGTTCCGTTACTAACATGTTTACTTCCATTGTAGGTAACGTATTTGGTTTCAAAGCCCTACGTGCTCTACGTTTGGAGGATCTACGAATTCCCCCTACT…
>gb|MW889055.1|:54596-55198 strand=forward location=chloroplast completeness=complete topology=circular organism=Triticum aestivum cultivar=Baekkang gcode=11 Triticum aestivum cultivar Baekkang chloroplast complete genome.
GTTGGATTTAAAGCTGGTGTTAAAGATTATAAATTGACTTACTACACCCCAGAGTATGAAACTAAGGATACTGATATCTTGGCAGCATTCCGAGTAAGTCCTCAGCCTGGGGTTCCGCCCGAAGAAGCAGGGGCTGCAGTAGCTGCCGAATCTTCTACTGGTACATGGACAACTGTTTGGACTGATGGACTTACCAGTCTTGATCGTTACAAAGGACGATGCTATCACATCGAGCCTGTTGCTGGGGAAGACAGCCAATGGATCTGTTATGTAGCTTATCCATTAGACCTATTTGAAGAGGGTTCCGTTACTAACATGTTTACTTCCATTGTAGGTAACGTATTTGGTTTCAAAGCCCTACGTGCTCTACGTTTGGAGGATCTACGAATTCCCCCTACT…
>gb|MW889054.1|:54596-55198 strand=forward location=chloroplast completeness=complete topology=circular organism=Triticum aestivum cultivar=Baegjoong gcode=11 Triticum aestivum cultivar Baegjoong chloroplast complete genome.
GTTGGATTTAAAGCTGGTGTTAAAGATTATAAATTGACTTACTACACCCCAGAGTATGAAACTAAGGATACTGATATCTTGGCAGCATTCCGAGTAAGTCCTCAGCCTGGGGTTCCGCCCGAAGAAGCAGGGGCTGCAGTAGCTGCCGAATCTTCTACTGGTACATGGACAACTGTTTGGACTGATGGACTTACCAGTCTTGATCGTTACAAAGGACGATGCTATCACATCGAGCCTGTTGCTGGGGAAGACAGCCAATGGATCTGTTATGTAGCTTATCCATTAGACCTATTTGAAGAGGGTTCCGTTACTAACATGTTTACTTCCATTGTAGGTAACGTATTTGGTTTCAAAGCCCTACGTGCTCTACGTTTGGAGGATCTACGAATTCCCCCTACT…
>ref|NM_001405087.1|:528-1130 strand=forward chromosome=2D organism=Triticum aestivum gcode=1 map=2D Triticum aestivum ribulose bisphosphate carboxylase large chain-like (LOC100049018) mRNA.
GTTGGATTTAAAGCTGGTGTTAAAGATTATAAATTGACTTACTACACCCCAGAGTATGAAACTAAGGATACTGATATCTTGGCAGCATTCCGAGTAAGTCCTCAGCCTGGGGTTCCGCCCGAAGAAGCAGGGGCTGCAGTAGCTGCCGAATCTTCTACTGGTACATGGACAACTGTTTGGACTGATGGACTTACCAGTCTTGATCGTTACAAAGGACGATGCTATCACATCGAGCCTGTTGCTGGGGAAGACAGCCAATGGATCTGTTATGTAGCTTATCCATTAGACCTATTTGAAGAGGGTTCCGTTACTAACATGTTTACTTCCATTGTAGGTAACGTATTTGGTTTCAAAGCCCTACGTGCTCTACGTTTGGAGGATCTACGAATTCCCCCTACT…
>gb|MZ230675.1|:54933-55535 strand=forward location=chloroplast completeness=complete topology=circular organism=Triticum aestivum subsp. sphaerococcum sub_species=sphaerococcum gcode=11
GTTGGATTTAAAGCTGGTGTTAAAGATTATAAATTGACTTACTACACCCCAGAGTATGAAACTAAGGATACTGATATCTTGGCAGCATTCCGAGTAAGTCCTCAGCCTGGGGTTCCGCCCGAAGAAGCAGGGGCTGCAGTAGCTGCCGAATCTTCTACTGGTACATGGACAACTGTTTGGACTGATGGACTTACCAGTCTTGATCGTTACAAAGGACGATGCTATCACATCGAGCCTGTTGCTGGGGAAGACAGCCAATGGATCTGTTATGTAGCTTATCCATTAGACCTATTTGAAGAGGGTTCCGTTACTAACATGTTTACTTCCATTGTAGGTAACGTATTTGGTTTCAAAGCCCTACGTGCTCTACGTTTGGAGGATCTACGAATTCCCCCTACT…
>gb|MZ230674.1|:54412-55014 strand=forward location=chloroplast completeness=complete topology=circular organism=Triticum turgidum subsp. durum sub_species=durum gcode=11
GTTGGATTTAAAGCTGGTGTTAAAGATTATAAATTGACTTACTACACCCCAGAGTATGAAACTAAGGATACTGATATCTTGGCAGCATTCCGAGTAAGTCCTCAGCCTGGGGTTCCGCCCGAAGAAGCAGGGGCTGCAGTAGCTGCCGAATCTTCTACTGGTACATGGACAACTGTTTGGACTGATGGACTTACCAGTCTTGATCGTTACAAAGGACGATGCTATCACATCGAGCCTGTTGCTGGGGAAGACAGCCAATGGATCTGTTATGTAGCTTATCCATTAGACCTATTTGAAGAGGGTTCCGTTACTAACATGTTTACTTCCATTGTAGGTAACGTATTTGGTTTCAAAGCCCTACGTGCTCTACGTTTGGAGGATCTACGAATTCCCCCTACT…
>gb|MW548260.1|:54582-55184 strand=forward location=chloroplast completeness=complete topology=circular organism=Triticum aestivum gcode=11
GTTGGATTTAAAGCTGGTGTTAAAGATTATAAATTGACTTACTACACCCCAGAGTATGAAACTAAGGATACTGATATCTTGGCAGCATTCCGAGTAAGTCCTCAGCCTGGGGTTCCGCCCGAAGAAGCAGGGGCTGCAGTAGCTGCCGAATCTTCTACTGGTACATGGACAACTGTTTGGACTGATGGACTTACCAGTCTTGATCGTTACAAAGGACGATGCTATCACATCGAGCCTGTTGCTGGGGAAGACAGCCAATGGATCTGTTATGTAGCTTATCCATTAGACCTATTTGAAGAGGGTTCCGTTACTAACATGTTTACTTCCATTGTAGGTAACGTATTTGGTTTCAAAGCCCTACGTGCTCTACGTTTGGAGGATCTACGAATTCCCCCTACT…
>gb|MW548259.1|:54582-55184 strand=forward location=chloroplast completeness=complete topology=circular organism=Triticum aestivum isolate=PindongB401 specimen_voucher=Xsy200511001 gcode=11
GTTGGATTTAAAGCTGGTGTTAAAGATTATAAATTGACTTACTACACCCCAGAGTATGAAACTAAGGATACTGATATCTTGGCAGCATTCCGAGTAAGTCCTCAGCCTGGGGTTCCGCCCGAAGAAGCAGGGGCTGCAGTAGCTGCCGAATCTTCTACTGGTACATGGACAACTGTTTGGACTGATGGACTTACCAGTCTTGATCGTTACAAAGGACGATGCTATCACATCGAGCCTGTTGCTGGGGAAGACAGCCAATGGATCTGTTATGTAGCTTATCCATTAGACCTATTTGAAGAGGGTTCCGTTACTAACATGTTTACTTCCATTGTAGGTAACGTATTTGGTTTCAAAGCCCTACGTGCTCTACGTTTGGAGGATCTACGAATTCCCCCTACT…
>dbj|LC625865.1|:54599-55201 strand=forward location=chloroplast completeness=complete topology=circular organism=Triticum aestivum var. vavilovii strain=PI 428342 variety=vavilovii isolate=Vav2 gcode=11 geo_loc_name=Sweden collection_date=1978 Triticum aestivum var. vavilovii PI 428342 Vav2 chloroplast DNA complete genome.
GTTGGATTTAAAGCTGGTGTTAAAGATTATAAATTGACTTACTACACCCCAGAGTATGAAACTAAGGATACTGATATCTTGGCAGCATTCCGAGTAAGTCCTCAGCCTGGGGTTCCGCCCGAAGAAGCAGGGGCTGCAGTAGCTGCCGAATCTTCTACTGGTACATGGACAACTGTTTGGACTGATGGACTTACCAGTCTTGATCGTTACAAAGGACGATGCTATCACATCGAGCCTGTTGCTGGGGAAGACAGCCAATGGATCTGTTATGTAGCTTATCCATTAGACCTATTTGAAGAGGGTTCCGTTACTAACATGTTTACTTCCATTGTAGGTAACGTATTTGGTTTCAAAGCCCTACGTGCTCTACGTTTGGAGGATCTACGAATTCCCCCTACT…
>dbj|LC623765.1|:54596-55198 strand=forward location=chloroplast completeness=complete topology=circular organism=Triticum aestivum subsp. sphaerococcum strain=Cltr17737 isolate=Sph1 sub_species=sphaerococcum gcode=11 Triticum sphaerococcum Sph1 chloroplast DNA complete genome.
GTTGGATTTAAAGCTGGTGTTAAAGATTATAAATTGACTTACTACACCCCAGAGTATGAAACTAAGGATACTGATATCTTGGCAGCATTCCGAGTAAGTCCTCAGCCTGGGGTTCCGCCCGAAGAAGCAGGGGCTGCAGTAGCTGCCGAATCTTCTACTGGTACATGGACAACTGTTTGGACTGATGGACTTACCAGTCTTGATCGTTACAAAGGACGATGCTATCACATCGAGCCTGTTGCTGGGGAAGACAGCCAATGGATCTGTTATGTAGCTTATCCATTAGACCTATTTGAAGAGGGTTCCGTTACTAACATGTTTACTTCCATTGTAGGTAACGTATTTGGTTTCAAAGCCCTACGTGCTCTACGTTTGGAGGATCTACGAATTCCCCCTACT…
>dbj|LC622405.1|:54596-55198 strand=forward location=chloroplast completeness=complete topology=circular organism=Triticum aestivum strain=PI 532901 isolate=carthlicoides_Cc2 gcode=11 geo_loc_name=Turkey: Ardahan collection_date=1987-01 Triticum aestivum carthlicoides_Cc2 chloroplast DNA complete genome.
GTTGGATTTAAAGCTGGTGTTAAAGATTATAAATTGACTTACTACACCCCAGAGTATGAAACTAAGGATACTGATATCTTGGCAGCATTCCGAGTAAGTCCTCAGCCTGGGGTTCCGCCCGAAGAAGCAGGGGCTGCAGTAGCTGCCGAATCTTCTACTGGTACATGGACAACTGTTTGGACTGATGGACTTACCAGTCTTGATCGTTACAAAGGACGATGCTATCACATCGAGCCTGTTGCTGGGGAAGACAGCCAATGGATCTGTTATGTAGCTTATCCATTAGACCTATTTGAAGAGGGTTCCGTTACTAACATGTTTACTTCCATTGTAGGTAACGTATTTGGTTTCAAAGCCCTACGTGCTCTACGTTTGGAGGATCTACGAATTCCCCCTACT…
>dbj|LC622404.1|:54596-55198 strand=forward location=chloroplast completeness=complete topology=circular organism=Triticum aestivum cultivar=Chinese Spring isolate=CS gcode=11 collection_date=2019-08 Triticum aestivum cv. Chinese Spring CS chloroplast DNA complete genome.
GTTGGATTTAAAGCTGGTGTTAAAGATTATAAATTGACTTACTACACCCCAGAGTATGAAACTAAGGATACTGATATCTTGGCAGCATTCCGAGTAAGTCCTCAGCCTGGGGTTCCGCCCGAAGAAGCAGGGGCTGCAGTAGCTGCCGAATCTTCTACTGGTACATGGACAACTGTTTGGACTGATGGACTTACCAGTCTTGATCGTTACAAAGGACGATGCTATCACATCGAGCCTGTTGCTGGGGAAGACAGCCAATGGATCTGTTATGTAGCTTATCCATTAGACCTATTTGAAGAGGGTTCCGTTACTAACATGTTTACTTCCATTGTAGGTAACGTATTTGGTTTCAAAGCCCTACGTGCTCTACGTTTGGAGGATCTACGAATTCCCCCTACT…
>dbj|LC621350.1|:54596-55198 strand=forward location=chloroplast completeness=complete topology=circular organism=Triticum aestivum strain=PI 262678 isolate=carthlicoides_Cc1 gcode=11 geo_loc_name=Georgia collection_date=1959-12 note=Same sequences are obtained from carthlicoides_Cc3 (Triticum aestivum) and carthlicoides_Cc4 (Triticum aestivum) Triticum aestivum carthlicoides_Cc1 chloroplast DNA …
GTTGGATTTAAAGCTGGTGTTAAAGATTATAAATTGACTTACTACACCCCAGAGTATGAAACTAAGGATACTGATATCTTGGCAGCATTCCGAGTAAGTCCTCAGCCTGGGGTTCCGCCCGAAGAAGCAGGGGCTGCAGTAGCTGCCGAATCTTCTACTGGTACATGGACAACTGTTTGGACTGATGGACTTACCAGTCTTGATCGTTACAAAGGACGATGCTATCACATCGAGCCTGTTGCTGGGGAAGACAGCCAATGGATCTGTTATGTAGCTTATCCATTAGACCTATTTGAAGAGGGTTCCGTTACTAACATGTTTACTTCCATTGTAGGTAACGTATTTGGTTTCAAAGCCCTACGTGCTCTACGTTTGGAGGATCTACGAATTCCCCCTACT…
>dbj|LC621349.1|:54596-55198 strand=forward location=chromoplast completeness=complete topology=circular organism=Triticum aestivum var. vavilovii strain=PI 326319 variety=vavilovii isolate=Vav1 gcode=11 geo_loc_name=Armenia collection_date=1968-03 Triticum aestivum var. vavilovii Vav1 chloroplast DNA complete genome.
GTTGGATTTAAAGCTGGTGTTAAAGATTATAAATTGACTTACTACACCCCAGAGTATGAAACTAAGGATACTGATATCTTGGCAGCATTCCGAGTAAGTCCTCAGCCTGGGGTTCCGCCCGAAGAAGCAGGGGCTGCAGTAGCTGCCGAATCTTCTACTGGTACATGGACAACTGTTTGGACTGATGGACTTACCAGTCTTGATCGTTACAAAGGACGATGCTATCACATCGAGCCTGTTGCTGGGGAAGACAGCCAATGGATCTGTTATGTAGCTTATCCATTAGACCTATTTGAAGAGGGTTCCGTTACTAACATGTTTACTTCCATTGTAGGTAACGTATTTGGTTTCAAAGCCCTACGTGCTCTACGTTTGGAGGATCTACGAATTCCCCCTACT…
>dbj|LC621195.1|:54596-55198 strand=forward location=chloroplast completeness=complete topology=circular organism=Triticum aestivum isolate=carthlicoides_Cc3 gcode=11 geo_loc_name=Georgia collection_date=2020-07 note=Same sequences are obtained from carthlicoides_Cc1 (Triticum aestivum) and carthlicoides_Cc4 (Triticum aestivum) Triticum aestivum carthlicoides_Cc3 chloroplast DNA complete genome.
GTTGGATTTAAAGCTGGTGTTAAAGATTATAAATTGACTTACTACACCCCAGAGTATGAAACTAAGGATACTGATATCTTGGCAGCATTCCGAGTAAGTCCTCAGCCTGGGGTTCCGCCCGAAGAAGCAGGGGCTGCAGTAGCTGCCGAATCTTCTACTGGTACATGGACAACTGTTTGGACTGATGGACTTACCAGTCTTGATCGTTACAAAGGACGATGCTATCACATCGAGCCTGTTGCTGGGGAAGACAGCCAATGGATCTGTTATGTAGCTTATCCATTAGACCTATTTGAAGAGGGTTCCGTTACTAACATGTTTACTTCCATTGTAGGTAACGTATTTGGTTTCAAAGCCCTACGTGCTCTACGTTTGGAGGATCTACGAATTCCCCCTACT…
>dbj|LC621194.1|:54596-55198 strand=forward location=chloroplast completeness=complete topology=circular organism=Triticum aestivum isolate=carthlicoides_Cc4 gcode=11 geo_loc_name=Georgia collection_date=2020-07 note=Same sequences are obtained from carthlicoides_Cc1 (Triticum aestivum) and carthlicoides_Cc3 (Triticum aestivum) Triticum aestivum carthlicoides_Cc4 chloroplast DNA complete genome.
GTTGGATTTAAAGCTGGTGTTAAAGATTATAAATTGACTTACTACACCCCAGAGTATGAAACTAAGGATACTGATATCTTGGCAGCATTCCGAGTAAGTCCTCAGCCTGGGGTTCCGCCCGAAGAAGCAGGGGCTGCAGTAGCTGCCGAATCTTCTACTGGTACATGGACAACTGTTTGGACTGATGGACTTACCAGTCTTGATCGTTACAAAGGACGATGCTATCACATCGAGCCTGTTGCTGGGGAAGACAGCCAATGGATCTGTTATGTAGCTTATCCATTAGACCTATTTGAAGAGGGTTCCGTTACTAACATGTTTACTTCCATTGTAGGTAACGTATTTGGTTTCAAAGCCCTACGTGCTCTACGTTTGGAGGATCTACGAATTCCCCCTACT…
>gb|MW648991.1|:54596-55198 strand=forward location=chloroplast completeness=complete topology=circular organism=Triticum aestivum cultivar=Yannong19 gcode=11 tissue_type=leaf geo_loc_name=China altitude=30 m
GTTGGATTTAAAGCTGGTGTTAAAGATTATAAATTGACTTACTACACCCCAGAGTATGAAACTAAGGATACTGATATCTTGGCAGCATTCCGAGTAAGTCCTCAGCCTGGGGTTCCGCCCGAAGAAGCAGGGGCTGCAGTAGCTGCCGAATCTTCTACTGGTACATGGACAACTGTTTGGACTGATGGACTTACCAGTCTTGATCGTTACAAAGGACGATGCTATCACATCGAGCCTGTTGCTGGGGAAGACAGCCAATGGATCTGTTATGTAGCTTATCCATTAGACCTATTTGAAGAGGGTTCCGTTACTAACATGTTTACTTCCATTGTAGGTAACGTATTTGGTTTCAAAGCCCTACGTGCTCTACGTTTGGAGGATCTACGAATTCCCCCTACT…
>T. durum 1
GTTGGATTTAAAGCTGGTGTTAAAGATTATAAATTGACTTACTACACCCCAGAGTATGAAACTAAGGATACTGATATCTTGGCAGCATTCCGAGTAAGTCCTCAGCCTGGGGTTCCGCCCGAAGAAGCAGGGGCTGCAGTAGCTGCCGAATCTTCTACTGGTACATGGACAACTGTTTGGACTGATGGACTTACCAGTCTTGATCGTTACAAAGGACGATGCTATCACATCGAGCCTGTTGCTGGGGAAGACAGCCAATGGATCTGTTATGTAGCTTATCCATTAGACCTATTTGAAGAGGGTTCCGTTACTAACATGTTTACTTCCATTGTAGGTAACGTATTTGGTTTCAAAGCCCTACGTGCTCTACGTTTGGAGGATCTACGAATTCCCCCTACT…
>T. durum 2
GTTGGATTTAAAGCTGGTGTTAAAGATTATAAATTGACTTACTACACCCCAGAGTATGAAACTAAGGATACTGATATCTTGGCAGCATTCCGAGTAAGTCCTCAGCCTGGGGTTCCGCCCGAAGAAGCAGGGGCTGCAGTAGCTGCCGAATCTTCTACTGGTACATGGACAACTGTTTGGACTGATGGACTTACCAGTCTTGATCGTTACAAAGGACGATGCTATCACATCGAGCCTGTTGCTGGGGAAGACAGCCAATGGATCTGTTATGTAGCTTATCCATTAGACCTATTTGAAGAGGGTTCCGTTACTAACATGTTTACTTCCATTGTAGGTAACGTATTTGGTTTCAAAGCCCTACGTGCTCTACGTTTGGAGGATCTACGAATTCCCCCTACT…
>T. durum 3
GTTGGATTTAAAGCTGGTGTTAAAGATTATAAATTGACTTACTACACCCCAGAGTATGAAACTAAGGATACTGATATCTTGGCAGCATTCCGAGTAAGTCCTCAGCCTGGGGTTCCGCCCGAAGAAGCAGGGGCTGCAGTAGCTGCCGAATCTTCTACTGGTACATGGACAACTGTTTGGACTGATGGACTTACCAGTCTTGATCGTTACAAAGGACGATGCTATCACATCGAGCCTGTTGCTGGGGAAGACAGCCAATGGATCTGTTATGTAGCTTATCCATTAGACCTATTTGAAGAGGGTTCCGTTACTAACATGTTTACTTCCATTGTAGGTAACGTATTTGGTTTCAAAGCCCTACGTGCTCTACGTTTGGAGGATCTACGAATTCCCCCTACT…
>T. durum 4
GTTGGATTTAAAGCTGGTGTTAAAGATTATAAATTGACTTACTACACCCCAGAGTATGAAACTAAGGATACTGATATCTTGGCAGCATTCCGAGTAAGTCCTCAGCCTGGGGTTCCGCCCGAAGAAGCAGGGGCTGCAGTAGCTGCCGAATCTTCTACTGGTACATGGACAACTGTTTGGACTGATGGACTTACCAGTCTTGATCGTTACAAAGGACGATGCTATCACATCGAGCCTGTTGCTGGGGAAGACAGCCAATGGATCTGTTATGTAGCTTATCCATTAGACCTATTTGAAGAGGGTTCCGTTACTAACATGTTTACTTCCATTGTAGGTAACGTATTTGGTTTCAAAGCCCTACGTGCTCTACGTTTGGAGGATCTACGAATTCCCCCTACT…
>T. durum 5
GTTGGATTTAAAGCTGGTGTTAAAGATTATAAATTGACTTACTACACCCCAGAGTATGAAACTAAGGATACTGATATCTTGGCAGCATTCCGAGTAAGTCCTCAGCCTGGGGTTCCGCCCGAAGAAGCAGGGGCTGCAGTAGCTGCCGAATCTTCTACTGGTACATGGACAACTGTTTGGACTGATGGACTTACCAGTCTTGATCGTTACAAAGGACGATGCTATCACATCGAGCCTGTTGCTGGGGAAGACAGCCAATGGATCTGTTATGTAGCTTATCCATTAGACCTATTTGAAGAGGGTTCCGTTACTAACATGTTTACTTCCATTGTAGGTAACGTATTTGGTTTCAAAGCCCTACGTGCTCTACGTTTGGAGGATCTACGAATTCCCCCTACT…
>T. aestivum 1
GTTGGATTTAAAGCTGGTGTTAAAGATTATAAATTGACTTACTACACCCCAGAGTATGAAACTAAGGATACTGATATCTTGGCAGCATTCCGAGTAAGTCCTCAGCCTGGGGTTCCGCCCGAAGAAGCAGGGGCTGCAGTAGCTGCCGAATCTTCTACTGGTACATGGACAACTGTTTGGACTGATGGACTTACCAGTCTTGATCGTTACAAAGGACGATGCTATCACATCGAGCCTGTTGCTGGGGAAGACAGCCAATGGATCTGTTATGTAGCTTATCCATTAGACCTATTTGAAGAGGGTTCCGTTACTAACATGTTTACTTCCATTGTAGGTAACGTATTTGGTTTCAAAGCCCTACGTGCTCTACGTTTGGAGGATCTACGAATTCCCCCTACT…
>T. aestivum 2
GTTGGATTTAAAGCTGGTGTTAAAGATTATAAATTGACTTACTACACCCCAGAGTATGAAACTAAGGATACTGATATCTTGGCAGCATTCCGAGTAAGTCCTCAGCCTGGGGTTCCGCCCGAAGAAGCAGGGGCTGCAGTAGCTGCCGAATCTTCTACTGGTACATGGACAACTGTTTGGACTGATGGACTTACCAGTCTTGATCGTTACAAAGGACGATGCTATCACATCGAGCCTGTTGCTGGGGAAGACAGCCAATGGATCTGTTATGTAGCTTATCCATTAGACCTATTTGAAGAGGGTTCCGTTACTAACATGTTTACTTCCATTGTAGGTAACGTATTTGGTTTCAAAGCCCTACGTGCTCTACGTTTGGAGGATCTACGAATTCCCCCTACT…
>T. aestivum 3
GTTGGATTTAAAGCTGGTGTTAAAGATTATAAATTGACTTACTACACCCCAGAGTATGAAACTAAGGATACTGATATCTTGGCAGCATTCCGAGTAAGTCCTCAGCCTGGGGTTCCGCCCGAAGAAGCAGGGGCTGCAGTAGCTGCCGAATCTTCTACTGGTACATGGACAACTGTTTGGACTGATGGACTTACCAGTCTTGATCGTTACAAAGGACGATGCTATCACATCGAGCCTGTTGCTGGGGAAGACAGCCAATGGATCTGTTATGTAGCTTATCCATTAGACCTATTTGAAGAGGGTTCCGTTACTAACATGTTTACTTCCATTGTAGGTAACGTATTTGGTTTCAAAGCCCTACGTGCTCTACGTTTGGAGGATCTACGAATTCCCCCTACT…
>T. aestivum 4
GTTGGATTTAAAGCTGGTGTTAAAGATTATAAATTGACTTACTACACCCCAGAGTATGAAACTAAGGATACTGATATCTTGGCAGCATTCCGAGTAAGTCCTCAGCCTGGGGTTCCGCCCGAAGAAGCAGGGGCTGCAGTAGCTGCCGAATCTTCTACTGGTACATGGACAACTGTTTGGACTGATGGACTTACCAGTCTTGATCGTTACAAAGGACGATGCTATCACATCGAGCCTGTTGCTGGGGAAGACAGCCAATGGATCTGTTATGTAGCTTATCCATTAGACCTATTTGAAGAGGGTTCCGTTACTAACATGTTTACTTCCATTGTAGGTAACGTATTTGGTTTCAAAGCCCTACGTGCTCTACGTTTGGAGGATCTACGAATTCCCCCTACT…
>T. aestivum 5
GTTGGATTTAAAGCTGGTGTTAAAGATTATAAATTGACTTACTACACCCCAGAGTATGAAACTAAGGATACTGATATCTTGGCAGCATTCCGAGTAAGTCCTCAGCCTGGGGTTCCGCCCGAAGAAGCAGGGGCTGCAGTAGCTGCCGAATCTTCTACTGGTACATGGACAACTGTTTGGACTGATGGACTTACCAGTCTTGATCGTTACAAAGGACGATGCTATCACATCGAGCCTGTTGCTGGGGAAGACAGCCAATGGATCTGTTATGTAGCTTATCCATTAGACCTATTTGAAGAGGGTTCCGTTACTAACATGTTTACTTCCATTGTAGGTAACGTATTTGGTTTCAAAGCCCTACGTGCTCTACGTTTGGAGGATCTACGAATTCCCCCTACT…

## Sheet: matK
>Triticum aestivum
TGGTTCTGAACCTGTGGAAATAGTTGTTAGTTGTAATAACAAGAAATTTAGTTCACTACTTGTGAAACGTTTAATTATTCGAATGTATCAGCAGAATTTTTTGGATAACTCGGTTAATCATCCTAACCAAGATCGATTATTGGATTACAAAAATTATTTTTATTCTGAGTTTTATTCTCAGATTCTATCTGAAGGGTTTGCGATCGTTGTGGAAATCCCATTCTCGCTACGGGAATTATTTTGTCCGAAAGAAAAAGAAATACCAAAGTTTCAGAATTTACGCTCTATTCATTCAATATTTCCCTTTTTTGAAGACAAATTTTTGCATTTGGATTATCTATCACATATAGAAATACCCTATCCTATCCATTTGGAAATCCTGGTTCAACTCCTTCAATA…
>gb|MG958556.1|:2232-3103 strand=reverse location=chloroplast completeness=complete topology=circular organism=Triticum aestivum isolate=CN012261 gcode=11 geo_loc_name=Czech Republic
TGGTTCTGAACCTGTGGAAATAGTTGTTAGTTGTAATAACAAGAAATTTAGTTCACTACTTGTGAAACGTTTAATTATTCGAATGTATCAGCAGAATTTTTTGGATAACTCGGTTAATCATCCTAACCAAGATCGATTATTGGATTACAAAAATTATTTTTATTCTGAGTTTTATTCTCAGATTCTATCTGAAGGGTTTGCGATCGTTGTGGAAATCCCATTCTCGCTACGGGAATTATTTTGTCCGAAAGAAAAAGAAATACCAAAGTTTCAGAATTTACGCTCTATTCATTCAATATTTCCCTTTTTTGAAGACAAATTTTTGCATTTGGATTATCTATCACATATAGAAATACCCTATCCTATCCATTTGGAAATCCTGGTTCAACTCCTTCAATA…
>gb|MG958554.1|:2232-3103 strand=reverse location=chloroplast completeness=complete topology=circular organism=Triticum aestivum isolate=CN011189 gcode=11 geo_loc_name=Canada
TGGTTCTGAACCTGTGGAAATAGTTGTTAGTTGTAATAACAAGAAATTTAGTTCACTACTTGTGAAACGTTTAATTATTCGAATGTATCAGCAGAATTTTTTGGATAACTCGGTTAATCATCCTAACCAAGATCGATTATTGGATTACAAAAATTATTTTTATTCTGAGTTTTATTCTCAGATTCTATCTGAAGGGTTTGCGATCGTTGTGGAAATCCCATTCTCGCTACGGGAATTATTTTGTCCGAAAGAAAAAGAAATACCAAAGTTTCAGAATTTACGCTCTATTCATTCAATATTTCCCTTTTTTGAAGACAAATTTTTGCATTTGGATTATCTATCACATATAGAAATACCCTATCCTATCCATTTGGAAATCCTGGTTCAACTCCTTCAATA…
>gb|MN977229.1|:8-879 strand=forward location=chloroplast organism=Triticum aestivum gcode=11
TGGTTCTGAACCTGTGGAAATAGTTGTTAGTTGTAATAACAAGAAATTTAGTTCACTACTTGTGAAACGTTTAATTATTCGAATGTATCAGCAGAATTTTTTGGATAACTCGGTTAATCATCCTAACCAAGATCGATTATTGGATTACAAAAATTATTTTTATTCTGAGTTTTATTCTCAGATTCTATCTGAAGGGTTTGCGATCGTTGTGGAAATCCCATTCTCGCTACGGGAATTATTTTGTCCGAAAGAAAAAGAAATACCAAAGTTTCAGAATTTACGCTCTATTCATTCAATATTTCCCTTTTTTGAAGACAAATTTTTGCATTTGGATTATCTATCACATATAGAAATACCCTATCCTATCCATTTGGAAATCCTGGTTCAACTCCTTCAATA…
>gb|MK348611.1|:2223-3094 strand=reverse location=chloroplast completeness=complete topology=circular organism=Triticum aestivum isolate=jinqiang8 gcode=11
TGGTTCTGAACCTGTGGAAATAGTTGTTAGTTGTAATAACAAGAAATTTAGTTCACTACTTGTGAAACGTTTAATTATTCGAATGTATCAGCAGAATTTTTTGGATAACTCGGTTAATCATCCTAACCAAGATCGATTATTGGATTACAAAAATTATTTTTATTCTGAGTTTTATTCTCAGATTCTATCTGAAGGGTTTGCGATCGTTGTGGAAATCCCATTCTCGCTACGGGAATTATTTTGTCCGAAAGAAAAAGAAATACCAAAGTTTCAGAATTTACGCTCTATTCATTCAATATTTCCCTTTTTTGAAGACAAATTTTTGCATTTGGATTATCTATCACATATAGAAATACCCTATCCTATCCATTTGGAAATCCTGGTTCAACTCCTTCAATA…
>gb|MK348610.1|:2232-3103 strand=reverse location=chloroplast completeness=complete topology=circular organism=Triticum aestivum isolate=lunxuan987 gcode=11
TGGTTCTGAACCTGTGGAAATAGTTGTTAGTTGTAATAACAAGAAATTTAGTTCACTACTTGTGAAACGTTTAATTATTCGAATGTATCAGCAGAATTTTTTGGATAACTCGGTTAATCATCCTAACCAAGATCGATTATTGGATTACAAAAATTATTTTTATTCTGAGTTTTATTCTCAGATTCTATCTGAAGGGTTTGCGATCGTTGTGGAAATCCCATTCTCGCTACGGGAATTATTTTGTCCGAAAGAAAAAGAAATACCAAAGTTTCAGAATTTACGCTCTATTCATTCAATATTTCCCTTTTTTGAAGACAAATTTTTGCATTTGGATTATCTATCACATATAGAAATACCCTATCCTATCCATTTGGAAATCCTGGTTCAACTCCTTCAATA…
>gb|MK348601.1|:2832-3703 strand=reverse location=chloroplast completeness=complete topology=circular organism=Triticum aestivum isolate=Jinnong6 gcode=11
TGGTTCTGAACCTGTGGAAATAGTTGTTAGTTGTAATAACAAGAAATTTAGTTCACTACTTGTGAAACGTTTAATTATTCGAATGTATCAGCAGAATTTTTTGGATAACTCGGTTAATCATCCTAACCAAGATCGATTATTGGATTACAAAAATTATTTTTATTCTGAGTTTTATTCTCAGATTCTATCTGAAGGGTTTGCGATCGTTGTGGAAATCCCATTCTCGCTACGGGAATTATTTTGTCCGAAAGAAAAAGAAATACCAAAGTTTCAGAATTTACGCTCTATTCATTCAATATTTCCCTTTTTTGAAGACAAATTTTTGCATTTGGATTATCTATCACATATAGAAATACCCTATCCTATCCATTTGGAAATCCTGGTTCAACTCCTTCAATA…
>emb|OZ253662.1|:2875-3746 strand=reverse location=chloroplast organism=Triticum aestivum gcode=11 geo_loc_name=United Kingdom:CAMBRIDGESHIRE | NIAB | GLASSHOUSE collection_date=2024-01-05 Triticum aestivum genome assembly organelle: plastid:chloroplast
TGGTTCTGAACCTGTGGAAATAGTTGTTAGTTGTAATAACAAGAAATTTAGTTCACTACTTGTGAAACGTTTAATTATTCGAATGTATCAGCAGAATTTTTTGGATAACTCGGTTAATCATCCTAACCAAGATCGATTATTGGATTACAAAAATTATTTTTATTCTGAGTTTTATTCTCAGATTCTATCTGAAGGGTTTGCGATCGTTGTGGAAATCCCATTCTCGCTACGGGAATTATTTTGTCCGAAAGAAAAAGAAATACCAAAGTTTCAGAATTTACGCTCTATTCATTCAATATTTCCCTTTTTTGAAGACAAATTTTTGCATTTGGATTATCTATCACATATAGAAATACCCTATCCTATCCATTTGGAAATCCTGGTTCAACTCCTTCAATA…
>gb|PQ632091.1|:2232-3103 strand=reverse location=chloroplast completeness=complete topology=circular organism=Triticum aestivum var. vavilovii variety=vavilovii specimen_voucher=VSRI:k-51760 synonym=Triticum vavilovii gcode=11 geo_loc_name=Russia
TGGTTCTGAACCTGTGGAAATAGTTGTTAGTTGTAATAACAAGAAATTTAGTTCACTACTTGTGAAACGTTTAATTATTCGAATGTATCAGCAGAATTTTTTGGATAACTCGGTTAATCATCCTAACCAAGATCGATTATTGGATTACAAAAATTATTTTTATTCTGAGTTTTATTCTCAGATTCTATCTGAAGGGTTTGCGATCGTTGTGGAAATCCCATTCTCGCTACGGGAATTATTTTGTCCGAAAGAAAAAGAAATACCAAAGTTTCAGAATTTACGCTCTATTCATTCAATATTTCCCTTTTTTGAAGACAAATTTTTGCATTTGGATTATCTATCACATATAGAAATACCCTATCCTATCCATTTGGAAATCCTGGTTCAACTCCTTCAATA…
>gb|MH051715.1|:2232-3103 strand=reverse location=chloroplast completeness=complete topology=circular organism=Triticum aestivum cultivar=Chinese Spring gcode=11
TGGTTCTGAACCTGTGGAAATAGTTGTTAGTTGTAATAACAAGAAATTTAGTTCACTACTTGTGAAACGTTTAATTATTCGAATGTATCAGCAGAATTTTTTGGATAACTCGGTTAATCATCCTAACCAAGATCGATTATTGGATTACAAAAATTATTTTTATTCTGAGTTTTATTCTCAGATTCTATCTGAAGGGTTTGCGATCGTTGTGGAAATCCCATTCTCGCTACGGGAATTATTTTGTCCGAAAGAAAAAGAAATACCAAAGTTTCAGAATTTACGCTCTATTCATTCAATATTTCCCTTTTTTGAAGACAAATTTTTGCATTTGGATTATCTATCACATATAGAAATACCCTATCCTATCCATTTGGAAATCCTGGTTCAACTCCTTCAATA…
>dbj|LC377262.1|:2232-3103 strand=reverse location=chloroplast completeness=complete topology=circular organism=Triticum turgidum subsp. durum isolate=D_1 sub_species=durum gcode=11 Triticum turgidum subsp. durum D_1 chloroplast DNA complete genome.
TGGTTCTGAACCTGTGGAAATAGTTGTTAGTTGTAATAACAAGAAATTTAGTTCACTACTTGTGAAACGTTTAATTATTCGAATGTATCAGCAGAATTTTTTGGATAACTCGGTTAATCATCCTAACCAAGATCGATTATTGGATTACAAAAATTATTTTTATTCTGAGTTTTATTCTCAGATTCTATCTGAAGGGTTTGCGATCGTTGTGGAAATCCCATTCTCGCTACGGGAATTATTTTGTCCGAAAGAAAAAGAAATACCAAAGTTTCAGAATTTACGCTCTATTCATTCAATATTTCCCTTTTTTGAAGACAAATTTTTGCATTTGGATTATCTATCACATATAGAAATACCCTATCCTATCCATTTGGAAATCCTGGTTCAACTCCTTCAATA…
>dbj|LC377169.1|:2232-3103 strand=reverse location=chromoplast completeness=complete topology=circular organism=Triticum aestivum var. ferrugineum variety=ferrugineum isolate=A_1 gcode=11 note=synonym: Triticum aestivum subsp. aestivum var. ferrugineum Triticum aestivum var. ferrugineum A_1 chloroplast DNA complete genome.
TGGTTCTGAACCTGTGGAAATAGTTGTTAGTTGTAATAACAAGAAATTTAGTTCACTACTTGTGAAACGTTTAATTATTCGAATGTATCAGCAGAATTTTTTGGATAACTCGGTTAATCATCCTAACCAAGATCGATTATTGGATTACAAAAATTATTTTTATTCTGAGTTTTATTCTCAGATTCTATCTGAAGGGTTTGCGATCGTTGTGGAAATCCCATTCTCGCTACGGGAATTATTTTGTCCGAAAGAAAAAGAAATACCAAAGTTTCAGAATTTACGCTCTATTCATTCAATATTTCCCTTTTTTGAAGACAAATTTTTGCATTTGGATTATCTATCACATATAGAAATACCCTATCCTATCCATTTGGAAATCCTGGTTCAACTCCTTCAATA…
>gb|KX631429.1|:2232-3103 strand=reverse location=chloroplast completeness=complete topology=circular organism=Triticum aestivum subsp. tibeticum sub_species=tibeticum gcode=11
TGGTTCTGAACCTGTGGAAATAGTTGTTAGTTGTAATAACAAGAAATTTAGTTCACTACTTGTGAAACGTTTAATTATTCGAATGTATCAGCAGAATTTTTTGGATAACTCGGTTAATCATCCTAACCAAGATCGATTATTGGATTACAAAAATTATTTTTATTCTGAGTTTTATTCTCAGATTCTATCTGAAGGGTTTGCGATCGTTGTGGAAATCCCATTCTCGCTACGGGAATTATTTTGTCCGAAAGAAAAAGAAATACCAAAGTTTCAGAATTTACGCTCTATTCATTCAATATTTCCCTTTTTTGAAGACAAATTTTTGCATTTGGATTATCTATCACATATAGAAATACCCTATCCTATCCATTTGGAAATCCTGGTTCAACTCCTTCAATA…
>gb|KY636151.1|:2232-3103 strand=reverse location=chloroplast organism=Triticum aestivum specimen_voucher=BK 2011 gcode=11
TGGTTCTGAACCTGTGGAAATAGTTGTTAGTTGTAATAACAAGAAATTTAGTTCACTACTTGTGAAACGTTTAATTATTCGAATGTATCAGCAGAATTTTTTGGATAACTCGGTTAATCATCCTAACCAAGATCGATTATTGGATTACAAAAATTATTTTTATTCTGAGTTTTATTCTCAGATTCTATCTGAAGGGTTTGCGATCGTTGTGGAAATCCCATTCTCGCTACGGGAATTATTTTGTCCGAAAGAAAAAGAAATACCAAAGTTTCAGAATTTACGCTCTATTCATTCAATATTTCCCTTTTTTGAAGACAAATTTTTGCATTTGGATTATCTATCACATATAGAAATACCCTATCCTATCCATTTGGAAATCCTGGTTCAACTCCTTCAATA…
>gb|KU170123.1|:8-879 strand=forward location=chloroplast organism=Triticum aestivum isolate=EGY 87-3-2 gcode=11 geo_loc_name=Egypt: northern coast Mersa Matruh
TGGTTCTGAACCTGTGGAAATAGTTGTTAGTTGTAATAACAAGAAATTTAGTTCACTACTTGTGAAACGTTTAATTATTCGAATGTATCAGCAGAATTTTTTGGATAACTCGGTTAATCATCCTAACCAAGATCGATTATTGGATTACAAAAATTATTTTTATTCTGAGTTTTATTCTCAGATTCTATCTGAAGGGTTTGCGATCGTTGTGGAAATCCCATTCTCGCTACGGGAATTATTTTGTCCGAAAGAAAAAGAAATACCAAAGTTTCAGAATTTACGCTCTATTCATTCAATATTTCCCTTTTTTGAAGACAAATTTTTGCATTTGGATTATCTATCACATATAGAAATACCCTATCCTATCCATTTGGAAATCCTGGTTCAACTCCTTCAATA…
>gb|KU170121.1|:6-877 strand=forward location=chloroplast organism=Triticum aestivum cultivar=Sids 12 gcode=11
TGGTTCTGAACCTGTGGAAATAGTTGTTAGTTGTAATAACAAGAAATTTAGTTCACTACTTGTGAAACGTTTAATTATTCGAATGTATCAGCAGAATTTTTTGGATAACTCGGTTAATCATCCTAACCAAGATCGATTATTGGATTACAAAAATTATTTTTATTCTGAGTTTTATTCTCAGATTCTATCTGAAGGGTTTGCGATCGTTGTGGAAATCCCATTCTCGCTACGGGAATTATTTTGTCCGAAAGAAAAAGAAATACCAAAGTTTCAGAATTTACGCTCTATTCATTCAATATTTCCCTTTTTTGAAGACAAATTTTTGCATTTGGATTATCTATCACATATAGAAATACCCTATCCTATCCATTTGGAAATCCTGGTTCAACTCCTTCAATA…
>gb|KU170120.1| strand=forward location=chloroplast organism=Triticum turgidum subsp. durum cultivar=Beni Suef 1 sub_species=durum gcode=11
TGGTTCTGAACCTGTGGAAATAGTTGTTAGTTGTAATAACAAGAAATTTAGTTCACTACTTGTGAAACGTTTAATTATTCGAATGTATCAGCAGAATTTTTTGGATAACTCGGTTAATCATCCTAACCAAGATCGATTATTGGATTACAAAAATTATTTTTATTCTGAGTTTTATTCTCAGATTCTATCTGAAGGGTTTGCGATCGTTGTGGAAATCCCATTCTCGCTACGGGAATTATTTTGTCCGAAAGAAAAAGAAATACCAAAGTTTCAGAATTTACGCTCTATTCATTCAATATTTCCCTTTTTTGAAGACAAATTTTTGCATTTGGATTATCTATCACATATAGAAATACCCTATCCTATCCATTTGGAAATCCTGGTTCAACTCCTTCAATA…
>gb|KU170119.1|:9-880 strand=forward location=chloroplast organism=Triticum turgidum subsp. durum isolate=EGY 23-4 sub_species=durum gcode=11 geo_loc_name=Egypt: Sinai/Al-Jura
TGGTTCTGAACCTGTGGAAATAGTTGTTAGTTGTAATAACAAGAAATTTAGTTCACTACTTGTGAAACGTTTAATTATTCGAATGTATCAGCAGAATTTTTTGGATAACTCGGTTAATCATCCTAACCAAGATCGATTATTGGATTACAAAAATTATTTTTATTCTGAGTTTTATTCTCAGATTCTATCTGAAGGGTTTGCGATCGTTGTGGAAATCCCATTCTCGCTACGGGAATTATTTTGTCCGAAAGAAAAAGAAATACCAAAGTTTCAGAATTTACGCTCTATTCATTCAATATTTCCCTTTTTTGAAGACAAATTTTTGCATTTGGATTATCTATCACATATAGAAATACCCTATCCTATCCATTTGGAAATCCTGGTTCAACTCCTTCAATA…
>gb|KM352501.1|:2224-3095 strand=reverse location=chloroplast completeness=complete topology=circular organism=Triticum turgidum subsp. durum cultivar=Langdon sub_species=durum gcode=11 Triticum turgidum subsp. durum cultivar Langdon chloroplast complete genome.
TGGTTCTGAACCTGTGGAAATAGTTGTTAGTTGTAATAACAAGAAATTTAGTTCACTACTTGTGAAACGTTTAATTATTCGAATGTATCAGCAGAATTTTTTGGATAACTCGGTTAATCATCCTAACCAAGATCGATTATTGGATTACAAAAATTATTTTTATTCTGAGTTTTATTCTCAGATTCTATCTGAAGGGTTTGCGATCGTTGTGGAAATCCCATTCTCGCTACGGGAATTATTTTGTCCGAAAGAAAAAGAAATACCAAAGTTTCAGAATTTACGCTCTATTCATTCAATATTTCCCTTTTTTGAAGACAAATTTTTGCATTTGGATTATCTATCACATATAGAAATACCCTATCCTATCCATTTGGAAATCCTGGTTCAACTCCTTCAATA…
>gb|MW889060.1|:2232-3103 strand=reverse location=chloroplast completeness=complete topology=circular organism=Triticum aestivum cultivar=Sooan gcode=11 Triticum aestivum cultivar Sooan chloroplast complete genome.
TGGTTCTGAACCTGTGGAAATAGTTGTTAGTTGTAATAACAAGAAATTTAGTTCACTACTTGTGAAACGTTTAATTATTCGAATGTATCAGCAGAATTTTTTGGATAACTCGGTTAATCATCCTAACCAAGATCGATTATTGGATTACAAAAATTATTTTTATTCTGAGTTTTATTCTCAGATTCTATCTGAAGGGTTTGCGATCGTTGTGGAAATCCCATTCTCGCTACGGGAATTATTTTGTCCGAAAGAAAAAGAAATACCAAAGTTTCAGAATTTACGCTCTATTCATTCAATATTTCCCTTTTTTGAAGACAAATTTTTGCATTTGGATTATCTATCACATATAGAAATACCCTATCCTATCCATTTGGAAATCCTGGTTCAACTCCTTCAATA…
>gb|MW889059.1|:2232-3103 strand=reverse location=chloroplast completeness=complete topology=circular organism=Triticum aestivum cultivar=Saekeumkang gcode=11 Triticum aestivum cultivar Saekeumkang chloroplast complete genome.
TGGTTCTGAACCTGTGGAAATAGTTGTTAGTTGTAATAACAAGAAATTTAGTTCACTACTTGTGAAACGTTTAATTATTCGAATGTATCAGCAGAATTTTTTGGATAACTCGGTTAATCATCCTAACCAAGATCGATTATTGGATTACAAAAATTATTTTTATTCTGAGTTTTATTCTCAGATTCTATCTGAAGGGTTTGCGATCGTTGTGGAAATCCCATTCTCGCTACGGGAATTATTTTGTCCGAAAGAAAAAGAAATACCAAAGTTTCAGAATTTACGCTCTATTCATTCAATATTTCCCTTTTTTGAAGACAAATTTTTGCATTTGGATTATCTATCACATATAGAAATACCCTATCCTATCCATTTGGAAATCCTGGTTCAACTCCTTCAATA…
>gb|MW889058.1|:2232-3103 strand=reverse location=chloroplast completeness=complete topology=circular organism=Triticum aestivum cultivar=Keumkang gcode=11 Triticum aestivum cultivar Keumkang chloroplast complete genome.
TGGTTCTGAACCTGTGGAAATAGTTGTTAGTTGTAATAACAAGAAATTTAGTTCACTACTTGTGAAACGTTTAATTATTCGAATGTATCAGCAGAATTTTTTGGATAACTCGGTTAATCATCCTAACCAAGATCGATTATTGGATTACAAAAATTATTTTTATTCTGAGTTTTATTCTCAGATTCTATCTGAAGGGTTTGCGATCGTTGTGGAAATCCCATTCTCGCTACGGGAATTATTTTGTCCGAAAGAAAAAGAAATACCAAAGTTTCAGAATTTACGCTCTATTCATTCAATATTTCCCTTTTTTGAAGACAAATTTTTGCATTTGGATTATCTATCACATATAGAAATACCCTATCCTATCCATTTGGAAATCCTGGTTCAACTCCTTCAATA…
>gb|MW889057.1|:2232-3103 strand=reverse location=chloroplast completeness=complete topology=circular organism=Triticum aestivum cultivar=Jokyoung gcode=11 Triticum aestivum cultivar Jokyoung chloroplast complete genome.
TGGTTCTGAACCTGTGGAAATAGTTGTTAGTTGTAATAACAAGAAATTTAGTTCACTACTTGTGAAACGTTTAATTATTCGAATGTATCAGCAGAATTTTTTGGATAACTCGGTTAATCATCCTAACCAAGATCGATTATTGGATTACAAAAATTATTTTTATTCTGAGTTTTATTCTCAGATTCTATCTGAAGGGTTTGCGATCGTTGTGGAAATCCCATTCTCGCTACGGGAATTATTTTGTCCGAAAGAAAAAGAAATACCAAAGTTTCAGAATTTACGCTCTATTCATTCAATATTTCCCTTTTTTGAAGACAAATTTTTGCATTTGGATTATCTATCACATATAGAAATACCCTATCCTATCCATTTGGAAATCCTGGTTCAACTCCTTCAATA…
>gb|MW889056.1|:2232-3103 strand=reverse location=chloroplast completeness=complete topology=circular organism=Triticum aestivum cultivar=Goso gcode=11 Triticum aestivum cultivar Goso chloroplast complete genome.
TGGTTCTGAACCTGTGGAAATAGTTGTTAGTTGTAATAACAAGAAATTTAGTTCACTACTTGTGAAACGTTTAATTATTCGAATGTATCAGCAGAATTTTTTGGATAACTCGGTTAATCATCCTAACCAAGATCGATTATTGGATTACAAAAATTATTTTTATTCTGAGTTTTATTCTCAGATTCTATCTGAAGGGTTTGCGATCGTTGTGGAAATCCCATTCTCGCTACGGGAATTATTTTGTCCGAAAGAAAAAGAAATACCAAAGTTTCAGAATTTACGCTCTATTCATTCAATATTTCCCTTTTTTGAAGACAAATTTTTGCATTTGGATTATCTATCACATATAGAAATACCCTATCCTATCCATTTGGAAATCCTGGTTCAACTCCTTCAATA…
>gb|MW889055.1|:2232-3103 strand=reverse location=chloroplast completeness=complete topology=circular organism=Triticum aestivum cultivar=Baekkang gcode=11 Triticum aestivum cultivar Baekkang chloroplast complete genome.
TGGTTCTGAACCTGTGGAAATAGTTGTTAGTTGTAATAACAAGAAATTTAGTTCACTACTTGTGAAACGTTTAATTATTCGAATGTATCAGCAGAATTTTTTGGATAACTCGGTTAATCATCCTAACCAAGATCGATTATTGGATTACAAAAATTATTTTTATTCTGAGTTTTATTCTCAGATTCTATCTGAAGGGTTTGCGATCGTTGTGGAAATCCCATTCTCGCTACGGGAATTATTTTGTCCGAAAGAAAAAGAAATACCAAAGTTTCAGAATTTACGCTCTATTCATTCAATATTTCCCTTTTTTGAAGACAAATTTTTGCATTTGGATTATCTATCACATATAGAAATACCCTATCCTATCCATTTGGAAATCCTGGTTCAACTCCTTCAATA…
>gb|MW889054.1|:2232-3103 strand=reverse location=chloroplast completeness=complete topology=circular organism=Triticum aestivum cultivar=Baegjoong gcode=11 Triticum aestivum cultivar Baegjoong chloroplast complete genome.
TGGTTCTGAACCTGTGGAAATAGTTGTTAGTTGTAATAACAAGAAATTTAGTTCACTACTTGTGAAACGTTTAATTATTCGAATGTATCAGCAGAATTTTTTGGATAACTCGGTTAATCATCCTAACCAAGATCGATTATTGGATTACAAAAATTATTTTTATTCTGAGTTTTATTCTCAGATTCTATCTGAAGGGTTTGCGATCGTTGTGGAAATCCCATTCTCGCTACGGGAATTATTTTGTCCGAAAGAAAAAGAAATACCAAAGTTTCAGAATTTACGCTCTATTCATTCAATATTTCCCTTTTTTGAAGACAAATTTTTGCATTTGGATTATCTATCACATATAGAAATACCCTATCCTATCCATTTGGAAATCCTGGTTCAACTCCTTCAATA…
>gb|KJ614403.1|:2232-3103 strand=reverse location=chloroplast completeness=complete topology=circular organism=Triticum aestivum cultivar=spleta PI384000 gcode=11 Triticum aestivum cultivar spleta PI384000 chloroplast complete genome.
TGGTTCTGAACCTGTGGAAATAGTTGTTAGTTGTAATAACAAGAAATTTAGTTCACTACTTGTGAAACGTTTAATTATTCGAATGTATCAGCAGAATTTTTTGGATAACTCGGTTAATCATCCTAACCAAGATCGATTATTGGATTACAAAAATTATTTTTATTCTGAGTTTTATTCTCAGATTCTATCTGAAGGGTTTGCGATCGTTGTGGAAATCCCATTCTCGCTACGGGAATTATTTTGTCCGAAAGAAAAAGAAATACCAAAGTTTCAGAATTTACGCTCTATTCATTCAATATTTCCCTTTTTTGAAGACAAATTTTTGCATTTGGATTATCTATCACATATAGAAATACCCTATCCTATCCATTTGGAAATCCTGGTTCAACTCCTTCAATA…
>gb|KJ614396.1|:2232-3103 strand=reverse location=chloroplast completeness=complete topology=circular organism=Triticum aestivum cultivar=Chinese Spring TA3008 gcode=11 Triticum aestivum cultivar Chinese Spring TA3008 chloroplast complete genome.
TGGTTCTGAACCTGTGGAAATAGTTGTTAGTTGTAATAACAAGAAATTTAGTTCACTACTTGTGAAACGTTTAATTATTCGAATGTATCAGCAGAATTTTTTGGATAACTCGGTTAATCATCCTAACCAAGATCGATTATTGGATTACAAAAATTATTTTTATTCTGAGTTTTATTCTCAGATTCTATCTGAAGGGTTTGCGATCGTTGTGGAAATCCCATTCTCGCTACGGGAATTATTTTGTCCGAAAGAAAAAGAAATACCAAAGTTTCAGAATTTACGCTCTATTCATTCAATATTTCCCTTTTTTGAAGACAAATTTTTGCATTTGGATTATCTATCACATATAGAAATACCCTATCCTATCCATTTGGAAATCCTGGTTCAACTCCTTCAATA…
>gb|KJ592713.1|:2232-3103 strand=reverse location=chloroplast completeness=complete topology=circular organism=Triticum aestivum isolate=GZ168 gcode=11 Triticum aestivum chloroplast complete genome.
TGGTTCTGAACCTGTGGAAATAGTTGTTAGTTGTAATAACAAGAAATTTAGTTCACTACTTGTGAAACGTTTAATTATTCGAATGTATCAGCAGAATTTTTTGGATAACTCGGTTAATCATCCTAACCAAGATCGATTATTGGATTACAAAAATTATTTTTATTCTGAGTTTTATTCTCAGATTCTATCTGAAGGGTTTGCGATCGTTGTGGAAATCCCATTCTCGCTACGGGAATTATTTTGTCCGAAAGAAAAAGAAATACCAAAGTTTCAGAATTTACGCTCTATTCATTCAATATTTCCCTTTTTTGAAGACAAATTTTTGCATTTGGATTATCTATCACATATAGAAATACCCTATCCTATCCATTTGGAAATCCTGGTTCAACTCCTTCAATA…
>gb|MZ230675.1|:2234-3105 strand=reverse location=chloroplast completeness=complete topology=circular organism=Triticum aestivum subsp. sphaerococcum sub_species=sphaerococcum gcode=11
TGGTTCTGAACCTGTGGAAATAGTTGTTAGTTGTAATAACAAGAAATTTAGTTCACTACTTGTGAAACGTTTAATTATTCGAATGTATCAGCAGAATTTTTTGGATAACTCGGTTAATCATCCTAACCAAGATCGATTATTGGATTACAAAAATTATTTTTATTCTGAGTTTTATTCTCAGATTCTATCTGAAGGGTTTGCGATCGTTGTGGAAATCCCATTCTCGCTACGGGAATTATTTTGTCCGAAAGAAAAAGAAATACCAAAGTTTCAGAATTTACGCTCTATTCATTCAATATTTCCCTTTTTTGAAGACAAATTTTTGCATTTGGATTATCTATCACATATAGAAATACCCTATCCTATCCATTTGGAAATCCTGGTTCAACTCCTTCAATA…
>gb|MZ230674.1|:2235-3106 strand=reverse location=chloroplast completeness=complete topology=circular organism=Triticum turgidum subsp. durum sub_species=durum gcode=11
TGGTTCTGAACCTGTGGAAATAGTTGTTAGTTGTAATAACAAGAAATTTAGTTCACTACTTGTGAAACGTTTAATTATTCGAATGTATCAGCAGAATTTTTTGGATAACTCGGTTAATCATCCTAACCAAGATCGATTATTGGATTACAAAAATTATTTTTATTCTGAGTTTTATTCTCAGATTCTATCTGAAGGGTTTGCGATCGTTGTGGAAATCCCATTCTCGCTACGGGAATTATTTTGTCCGAAAGAAAAAGAAATACCAAAGTTTCAGAATTTACGCTCTATTCATTCAATATTTCCCTTTTTTGAAGACAAATTTTTGCATTTGGATTATCTATCACATATAGAAATACCCTATCCTATCCATTTGGAAATCCTGGTTCAACTCCTTCAATA…
>gb|KC912694.1|:2233-3104 strand=reverse location=chloroplast completeness=complete topology=circular organism=Triticum aestivum cultivar=Chinese Spring gcode=11 Triticum aestivum chloroplast complete genome.
TGGTTCTGAACCTGTGGAAATAGTTGTTAGTTGTAATAACAAGAAATTTAGTTCACTACTTGTGAAACGTTTAATTATTCGAATGTATCAGCAGAATTTTTTGGATAACTCGGTTAATCATCCTAACCAAGATCGATTATTGGATTACAAAAATTATTTTTATTCTGAGTTTTATTCTCAGATTCTATCTGAAGGGTTTGCGATCGTTGTGGAAATCCCATTCTCGCTACGGGAATTATTTTGTCCGAAAGAAAAAGAAATACCAAAGTTTCAGAATTTACGCTCTATTCATTCAATATTTCCCTTTTTTGAAGACAAATTTTTGCATTTGGATTATCTATCACATATAGAAATACCCTATCCTATCCATTTGGAAATCCTGGTTCAACTCCTTCAATA…
>gb|MW548260.1|:2232-3103 strand=reverse location=chloroplast completeness=complete topology=circular organism=Triticum aestivum gcode=11
TGGTTCTGAACCTGTGGAAATAGTTGTTAGTTGTAATAACAAGAAATTTAGTTCACTACTTGTGAAACGTTTAATTATTCGAATGTATCAGCAGAATTTTTTGGATAACTCGGTTAATCATCCTAACCAAGATCGATTATTGGATTACAAAAATTATTTTTATTCTGAGTTTTATTCTCAGATTCTATCTGAAGGGTTTGCGATCGTTGTGGAAATCCCATTCTCGCTACGGGAATTATTTTGTCCGAAAGAAAAAGAAATACCAAAGTTTCAGAATTTACGCTCTATTCATTCAATATTTCCCTTTTTTGAAGACAAATTTTTGCATTTGGATTATCTATCACATATAGAAATACCCTATCCTATCCATTTGGAAATCCTGGTTCAACTCCTTCAATA…
>gb|MW548259.1|:2232-3103 strand=reverse location=chloroplast completeness=complete topology=circular organism=Triticum aestivum isolate=PindongB401 specimen_voucher=Xsy200511001 gcode=11
TGGTTCTGAACCTGTGGAAATAGTTGTTAGTTGTAATAACAAGAAATTTAGTTCACTACTTGTGAAACGTTTAATTATTCGAATGTATCAGCAGAATTTTTTGGATAACTCGGTTAATCATCCTAACCAAGATCGATTATTGGATTACAAAAATTATTTTTATTCTGAGTTTTATTCTCAGATTCTATCTGAAGGGTTTGCGATCGTTGTGGAAATCCCATTCTCGCTACGGGAATTATTTTGTCCGAAAGAAAAAGAAATACCAAAGTTTCAGAATTTACGCTCTATTCATTCAATATTTCCCTTTTTTGAAGACAAATTTTTGCATTTGGATTATCTATCACATATAGAAATACCCTATCCTATCCATTTGGAAATCCTGGTTCAACTCCTTCAATA…
>dbj|LC625865.1|:2232-3103 strand=reverse location=chloroplast completeness=complete topology=circular organism=Triticum aestivum var. vavilovii strain=PI 428342 variety=vavilovii isolate=Vav2 gcode=11 geo_loc_name=Sweden collection_date=1978 Triticum aestivum var. vavilovii PI 428342 Vav2 chloroplast DNA complete genome.
TGGTTCTGAACCTGTGGAAATAGTTGTTAGTTGTAATAACAAGAAATTTAGTTCACTACTTGTGAAACGTTTAATTATTCGAATGTATCAGCAGAATTTTTTGGATAACTCGGTTAATCATCCTAACCAAGATCGATTATTGGATTACAAAAATTATTTTTATTCTGAGTTTTATTCTCAGATTCTATCTGAAGGGTTTGCGATCGTTGTGGAAATCCCATTCTCGCTACGGGAATTATTTTGTCCGAAAGAAAAAGAAATACCAAAGTTTCAGAATTTACGCTCTATTCATTCAATATTTCCCTTTTTTGAAGACAAATTTTTGCATTTGGATTATCTATCACATATAGAAATACCCTATCCTATCCATTTGGAAATCCTGGTTCAACTCCTTCAATA…
>dbj|LC623765.1|:2232-3103 strand=reverse location=chloroplast completeness=complete topology=circular organism=Triticum aestivum subsp. sphaerococcum strain=Cltr17737 isolate=Sph1 sub_species=sphaerococcum gcode=11 Triticum sphaerococcum Sph1 chloroplast DNA complete genome.
TGGTTCTGAACCTGTGGAAATAGTTGTTAGTTGTAATAACAAGAAATTTAGTTCACTACTTGTGAAACGTTTAATTATTCGAATGTATCAGCAGAATTTTTTGGATAACTCGGTTAATCATCCTAACCAAGATCGATTATTGGATTACAAAAATTATTTTTATTCTGAGTTTTATTCTCAGATTCTATCTGAAGGGTTTGCGATCGTTGTGGAAATCCCATTCTCGCTACGGGAATTATTTTGTCCGAAAGAAAAAGAAATACCAAAGTTTCAGAATTTACGCTCTATTCATTCAATATTTCCCTTTTTTGAAGACAAATTTTTGCATTTGGATTATCTATCACATATAGAAATACCCTATCCTATCCATTTGGAAATCCTGGTTCAACTCCTTCAATA…
>dbj|LC622405.1|:2232-3103 strand=reverse location=chloroplast completeness=complete topology=circular organism=Triticum aestivum strain=PI 532901 isolate=carthlicoides_Cc2 gcode=11 geo_loc_name=Turkey: Ardahan collection_date=1987-01 Triticum aestivum carthlicoides_Cc2 chloroplast DNA complete genome.
TGGTTCTGAACCTGTGGAAATAGTTGTTAGTTGTAATAACAAGAAATTTAGTTCACTACTTGTGAAACGTTTAATTATTCGAATGTATCAGCAGAATTTTTTGGATAACTCGGTTAATCATCCTAACCAAGATCGATTATTGGATTACAAAAATTATTTTTATTCTGAGTTTTATTCTCAGATTCTATCTGAAGGGTTTGCGATCGTTGTGGAAATCCCATTCTCGCTACGGGAATTATTTTGTCCGAAAGAAAAAGAAATACCAAAGTTTCAGAATTTACGCTCTATTCATTCAATATTTCCCTTTTTTGAAGACAAATTTTTGCATTTGGATTATCTATCACATATAGAAATACCCTATCCTATCCATTTGGAAATCCTGGTTCAACTCCTTCAATA…
>dbj|LC622404.1|:2232-3103 strand=reverse location=chloroplast completeness=complete topology=circular organism=Triticum aestivum cultivar=Chinese Spring isolate=CS gcode=11 collection_date=2019-08 Triticum aestivum cv. Chinese Spring CS chloroplast DNA complete genome.
TGGTTCTGAACCTGTGGAAATAGTTGTTAGTTGTAATAACAAGAAATTTAGTTCACTACTTGTGAAACGTTTAATTATTCGAATGTATCAGCAGAATTTTTTGGATAACTCGGTTAATCATCCTAACCAAGATCGATTATTGGATTACAAAAATTATTTTTATTCTGAGTTTTATTCTCAGATTCTATCTGAAGGGTTTGCGATCGTTGTGGAAATCCCATTCTCGCTACGGGAATTATTTTGTCCGAAAGAAAAAGAAATACCAAAGTTTCAGAATTTACGCTCTATTCATTCAATATTTCCCTTTTTTGAAGACAAATTTTTGCATTTGGATTATCTATCACATATAGAAATACCCTATCCTATCCATTTGGAAATCCTGGTTCAACTCCTTCAATA…
>dbj|LC621350.1|:2232-3103 strand=reverse location=chloroplast completeness=complete topology=circular organism=Triticum aestivum strain=PI 262678 isolate=carthlicoides_Cc1 gcode=11 geo_loc_name=Georgia collection_date=1959-12 note=Same sequences are obtained from carthlicoides_Cc3 (Triticum aestivum) and carthlicoides_Cc4 (Triticum aestivum) Triticum aestivum carthlicoides_Cc1 chloroplast DNA co…
TGGTTCTGAACCTGTGGAAATAGTTGTTAGTTGTAATAACAAGAAATTTAGTTCACTACTTGTGAAACGTTTAATTATTCGAATGTATCAGCAGAATTTTTTGGATAACTCGGTTAATCATCCTAACCAAGATCGATTATTGGATTACAAAAATTATTTTTATTCTGAGTTTTATTCTCAGATTCTATCTGAAGGGTTTGCGATCGTTGTGGAAATCCCATTCTCGCTACGGGAATTATTTTGTCCGAAAGAAAAAGAAATACCAAAGTTTCAGAATTTACGCTCTATTCATTCAATATTTCCCTTTTTTGAAGACAAATTTTTGCATTTGGATTATCTATCACATATAGAAATACCCTATCCTATCCATTTGGAAATCCTGGTTCAACTCCTTCAATA…
>dbj|LC621349.1|:2232-3103 strand=reverse location=chromoplast completeness=complete topology=circular organism=Triticum aestivum var. vavilovii strain=PI 326319 variety=vavilovii isolate=Vav1 gcode=11 geo_loc_name=Armenia collection_date=1968-03 Triticum aestivum var. vavilovii Vav1 chloroplast DNA complete genome.
TGGTTCTGAACCTGTGGAAATAGTTGTTAGTTGTAATAACAAGAAATTTAGTTCACTACTTGTGAAACGTTTAATTATTCGAATGTATCAGCAGAATTTTTTGGATAACTCGGTTAATCATCCTAACCAAGATCGATTATTGGATTACAAAAATTATTTTTATTCTGAGTTTTATTCTCAGATTCTATCTGAAGGGTTTGCGATCGTTGTGGAAATCCCATTCTCGCTACGGGAATTATTTTGTCCGAAAGAAAAAGAAATACCAAAGTTTCAGAATTTACGCTCTATTCATTCAATATTTCCCTTTTTTGAAGACAAATTTTTGCATTTGGATTATCTATCACATATAGAAATACCCTATCCTATCCATTTGGAAATCCTGGTTCAACTCCTTCAATA…
>dbj|LC621195.1|:2232-3103 strand=reverse location=chloroplast completeness=complete topology=circular organism=Triticum aestivum isolate=carthlicoides_Cc3 gcode=11 geo_loc_name=Georgia collection_date=2020-07 note=Same sequences are obtained from carthlicoides_Cc1 (Triticum aestivum) and carthlicoides_Cc4 (Triticum aestivum) Triticum aestivum carthlicoides_Cc3 chloroplast DNA complete genome.
TGGTTCTGAACCTGTGGAAATAGTTGTTAGTTGTAATAACAAGAAATTTAGTTCACTACTTGTGAAACGTTTAATTATTCGAATGTATCAGCAGAATTTTTTGGATAACTCGGTTAATCATCCTAACCAAGATCGATTATTGGATTACAAAAATTATTTTTATTCTGAGTTTTATTCTCAGATTCTATCTGAAGGGTTTGCGATCGTTGTGGAAATCCCATTCTCGCTACGGGAATTATTTTGTCCGAAAGAAAAAGAAATACCAAAGTTTCAGAATTTACGCTCTATTCATTCAATATTTCCCTTTTTTGAAGACAAATTTTTGCATTTGGATTATCTATCACATATAGAAATACCCTATCCTATCCATTTGGAAATCCTGGTTCAACTCCTTCAATA…
>dbj|LC621194.1|:2232-3103 strand=reverse location=chloroplast completeness=complete topology=circular organism=Triticum aestivum isolate=carthlicoides_Cc4 gcode=11 geo_loc_name=Georgia collection_date=2020-07 note=Same sequences are obtained from carthlicoides_Cc1 (Triticum aestivum) and carthlicoides_Cc3 (Triticum aestivum) Triticum aestivum carthlicoides_Cc4 chloroplast DNA complete genome.
TGGTTCTGAACCTGTGGAAATAGTTGTTAGTTGTAATAACAAGAAATTTAGTTCACTACTTGTGAAACGTTTAATTATTCGAATGTATCAGCAGAATTTTTTGGATAACTCGGTTAATCATCCTAACCAAGATCGATTATTGGATTACAAAAATTATTTTTATTCTGAGTTTTATTCTCAGATTCTATCTGAAGGGTTTGCGATCGTTGTGGAAATCCCATTCTCGCTACGGGAATTATTTTGTCCGAAAGAAAAAGAAATACCAAAGTTTCAGAATTTACGCTCTATTCATTCAATATTTCCCTTTTTTGAAGACAAATTTTTGCATTTGGATTATCTATCACATATAGAAATACCCTATCCTATCCATTTGGAAATCCTGGTTCAACTCCTTCAATA…
>gb|MW648991.1|:2232-3103 strand=reverse location=chloroplast completeness=complete topology=circular organism=Triticum aestivum cultivar=Yannong19 gcode=11 tissue_type=leaf geo_loc_name=China altitude=30 m
TGGTTCTGAACCTGTGGAAATAGTTGTTAGTTGTAATAACAAGAAATTTAGTTCACTACTTGTGAAACGTTTAATTATTCGAATGTATCAGCAGAATTTTTTGGATAACTCGGTTAATCATCCTAACCAAGATCGATTATTGGATTACAAAAATTATTTTTATTCTGAGTTTTATTCTCAGATTCTATCTGAAGGGTTTGCGATCGTTGTGGAAATCCCATTCTCGCTACGGGAATTATTTTGTCCGAAAGAAAAAGAAATACCAAAGTTTCAGAATTTACGCTCTATTCATTCAATATTTCCCTTTTTTGAAGACAAATTTTTGCATTTGGATTATCTATCACATATAGAAATACCCTATCCTATCCATTTGGAAATCCTGGTTCAACTCCTTCAATA…
>gb|KU170122.1|:8-878 strand=forward location=chloroplast organism=Triticum aestivum isolate=EGY 52-2 gcode=11 geo_loc_name=Egypt: northern coast Ras El-Hekma
TGGTTCTGAACCTGTGGAAATAGTTGTTAGTTGTAATAACAAGAAATTTAGTTCACTACTTGTGAAACGTTTAATTATTCGAATGTATCAGCAGAATTTTTTGGATAACTCGGTTAATCATCCTAACCAAGATCGATTATTGGATTACAAAAATTATTTTTATTCTGAGTTTTATTCTCAGATTCTATCTGAAGGGTTTGCGATCGTTGTGGAAATCCCATTCTCGCTACGGGAATTATTTTGTCCGAAAGAAAAAGAAATACCAAAGTTTCAGAATTTACGCTCTATTCATTCAATATTTCCCTTTTTTGAAGACAAATTTTTGCATTTGGATTATCTATCACATATAGAAATACCCTATCCTATCCATTTGGAAATCCTGGTTCAACTCCTTCAATA…
>Triticum durum
TGGTTCTGAACCTGTGGAAATAGTTGTTAGTTGTAATAACAAGAAATTTAGTTCACTACTTGTGAAACGTTTAATTATTCGAATGTATCAGCAGAATTTTTTGGATAACTCGGTTAATCATCCTAACCAAGATCGATTATTGGATTACAAAAATTATTTTTATTCTGAGTTTTATTCTCAGATTCTATCTGAAGGGTTTGCGATCGTTGTGGAAATCCCATTCTCGCTACGGGAATTATTTTGTCCGAAAGAAAAAGAAATACCAAAGTTTCAGAATTTACGCTCTATTCATTCAATATTTCCCTTTTTTGAAGACAAATTTTTGCATTTGGATTATCTATCACATATAGAAATACCCTATCCTATCCATTTGGAAATCCTGGTTCAACTCCTTCAATA…

## Sheet: eST-SSR
>Triticum aestivum dup167
CGGAGCAAGGAAGATAGATAGATAGATTGTTTCTCTAGTAGCTAGTAAGATAGGATGATGATTGCCTGCTTGCTTGCTTGCTTGCTGTAGAATATATATATATATATATATATATATATATGTATGCATGGTATGGTTTGTAGTTGTAGTAGTAGTAGAGCGAGGAGGTATGCATGGTATATGCTTAATTGACCTGATATTGGCGATTAGGAATTATTACTGTGGTTCCTGATTGGTGTG---------------------------------------------------------------------------------------------------------------------------------------------------------------…
>Triticum durum dup167
CGGAGCAAGGAAGATAGATAGATAGATTGTTTCTCTAGTAGCTAGTAAGATAGGATGATGATTGCCTGCTTGCTTGCTTGCTTGCTGTAGA--------------ATATATATATATATATGTATGCATGGTATGGTTTGTAGTTGTAGTAGTAGTAGAGCGAGGAGGTATGCATGGTATATGCTTAATTGACCTGATATTGGCGATTAGGAATTATTACTGTGGTTCCTGATTGGTGTG---------------------------------------------------------------------------------------------------------------------------------------------------------------…
>ref|XM 037593326|:8-6456 strand=forward location=chromosome chromosome=6A organism=Triticum dicoccoides isolate=Atlit2015 ecotype=Zavitan gcode=1 tissue type=leaf dev stage=vegetative geo loc name=Israel: Aaron Aaronsohn experimental farm Atlit PREDICTED: Triticum dicoccoides callose synthase 3-like (LOC119318733) transcript variant X2 mRNA
CCCCAAACCCCACTGCCTCCCTCCCTGCTTTTGCTCTTCTCTTCACTGCCGCTACACCTCGACATCAATCCCTTCCCCCAAACCCAAGTCCAAATCCAAATCCAAATCCATGGATCGGTCGATCTAGGGTTTGCCTCCTCCCCCTCCGGCCGAAATCAAGCCAAGCCAAGCCAAGGCAAGGCAAGCCAGGGTGAAAAAGCAAGAAACCTTGTTGAGCGAGAAAGTTCCGTCCTTTCCTTCTTCCCTCCCGGCCGTCGGCCGCGGGCGGGATGGCCTCCTCCTCCGGGAGGCGGCCGGGCGCGGGCCCCGGCCCAGGCGGCGGCGGCGGCGGGGAGCCCTCCTCGTCGGGCGCGGCTTCCACCCCGGCGTCCGGAGGCGGCAGGAGGATCCTGCGGACGC…
>ref|XM 044549473.1| strand=forward chromosome=6A organism=Triticum aestivum cultivar=Chinese Spring gcode=1 tissue type=leaf dev stage=Vegetative geo loc name=USA: Davis California PREDICTED: Triticum aestivum callose synthase 3 (LOC123129233) mRNA
CCCCAAACCCCACTGCCTCCCTCCCTGCTTTTGCTCTTCTCTTCACTGCCGCTACACCTCGATATCAATCCCTTCCCCCAAAC------CCAAATCCAAATCCAAATCCATGGATCGGTCGATCTAGGGTTTGCCTCCTCCCCCTCCGGCCGAAATCAAGCCAAGCCAAGGCAAGGCAAGGCAAGCCAGGGTGAAAAAGCAAGAAACCTTGTTGAGCGAGAAAGTTCCGTCCTTTCCTTCTTCCCTCCCGGCCGTCGGCCGCGGGCGGGATGGCCTCCTCCTCCGGGAGGCGGCCGGGCGCGGGCCCCGGCCCAGGCGGCGGCGGCGGCGGGGAGCCCTCCTCGTCGGGCGCGGCTTCCACCCCGGCGTCCGGAGGCGGCAGGAGGATCCTGCGGACGC…
